# Supplementary material for: Spatiotemporal dynamics of breast cancer screening across half a million invitations in Geneva, Switzerland
Source: Commun Med (Lond). 2026 Mar 19;6:310. doi: 10.1038/s43856-026-01451-7 (PMC13216522; doi:10.1038/s43856-026-01451-7)
Supplement: Supplementary file 3 — Supplementary Data 1 [file 43856_2026_1451_MOESM3_ESM.xlsx]

## Sheet: Panel_A
Biennial_interval	Mean_participation_rate	CI_lower	CI_upper
2004-01-01	22.8118	22.4225	23.2011
2006-01-01	25.4113	25.014	25.8085
2008-01-01	26.5722	26.1692	26.9752
2010-01-01	31.6514	31.218	32.0849
2012-01-01	33.0635	32.6395	33.4874
2014-01-01	33.4905	33.1181	33.8629
2016-01-01	37.2789	36.9014	37.6564
2018-01-01	40.0956	39.7147	40.4766
2020-01-01	41.5261	41.1488	41.9034

## Sheet: Panel_B
Biennial_interval	Age_group	Mean_participation_rate	CI_lower	CI_upper
2004-01-01	30-34
2004-01-01	35-39
2004-01-01	40-44
2004-01-01	45-49
2004-01-01	50-54	24.9807	24.2696	25.6918
2004-01-01	55-59	21.9357	21.1887	22.6827
2004-01-01	60-64	20.8585	20.0966	21.6204
2004-01-01	65-69	22.9145	21.974	23.855
2004-01-01	70-74
2004-01-01	75-79
2004-01-01	80-84
2004-01-01	85-89
2004-01-01	90-94
2006-01-01	30-34
2006-01-01	35-39
2006-01-01	40-44
2006-01-01	45-49
2006-01-01	50-54	26.4762	25.7738	27.1786
2006-01-01	55-59	26.2331	25.4275	27.0387
2006-01-01	60-64	23.5977	22.8258	24.3697
2006-01-01	65-69	24.845	23.8921	25.7978
2006-01-01	70-74
2006-01-01	75-79
2006-01-01	80-84
2006-01-01	85-89
2006-01-01	90-94
2008-01-01	30-34
2008-01-01	35-39
2008-01-01	40-44
2008-01-01	45-49
2008-01-01	50-54	26.7848	26.1003	27.4693
2008-01-01	55-59	28.4873	27.6322	29.3425
2008-01-01	60-64	24.7605	23.9636	25.5573
2008-01-01	65-69	26.1411	25.1845	27.0978
2008-01-01	70-74
2008-01-01	75-79
2008-01-01	80-84
2008-01-01	85-89
2008-01-01	90-94
2010-01-01	30-34
2010-01-01	35-39
2010-01-01	40-44
2010-01-01	45-49
2010-01-01	50-54	31.9614	31.2284	32.6944
2010-01-01	55-59	33.8647	32.9388	34.7906
2010-01-01	60-64	29.2444	28.3746	30.1142
2010-01-01	65-69	31.4373	30.4287	32.446
2010-01-01	70-74
2010-01-01	75-79
2010-01-01	80-84
2010-01-01	85-89
2010-01-01	90-94
2012-01-01	30-34
2012-01-01	35-39
2012-01-01	40-44
2012-01-01	45-49
2012-01-01	50-54	32.7352	32.0354	33.4349
2012-01-01	55-59	35.7355	34.8314	36.6395
2012-01-01	60-64	31.0939	30.2063	31.9815
2012-01-01	65-69	32.7682	31.7869	33.7496
2012-01-01	70-74
2012-01-01	75-79
2012-01-01	80-84
2012-01-01	85-89
2012-01-01	90-94
2014-01-01	30-34
2014-01-01	35-39
2014-01-01	40-44
2014-01-01	45-49
2014-01-01	50-54	35.4177	34.7425	36.093
2014-01-01	55-59	37.2604	36.4008	38.12
2014-01-01	60-64	32.7489	31.8722	33.6256
2014-01-01	65-69	32.2676	31.3415	33.1937
2014-01-01	70-74	26.8724	25.9806	27.7642
2014-01-01	75-79
2014-01-01	80-84
2014-01-01	85-89
2014-01-01	90-94
2016-01-01	30-34
2016-01-01	35-39
2016-01-01	40-44
2016-01-01	45-49
2016-01-01	50-54	38.1848	37.5261	38.8435
2016-01-01	55-59	41.3318	40.4849	42.1787
2016-01-01	60-64	35.0057	34.127	35.8844
2016-01-01	65-69	37.0013	36.0051	37.9975
2016-01-01	70-74	32.3566	31.3794	33.3339
2016-01-01	75-79
2016-01-01	80-84
2016-01-01	85-89
2016-01-01	90-94
2018-01-01	30-34
2018-01-01	35-39
2018-01-01	40-44
2018-01-01	45-49
2018-01-01	50-54	40.3943	39.7282	41.0604
2018-01-01	55-59	43.397	42.5736	44.2205
2018-01-01	60-64	38.9079	38.0245	39.7913
2018-01-01	65-69	39.8927	38.8564	40.9291
2018-01-01	70-74	35.809	34.7911	36.8269
2018-01-01	75-79
2018-01-01	80-84
2018-01-01	85-89
2018-01-01	90-94
2020-01-01	30-34
2020-01-01	35-39
2020-01-01	40-44
2020-01-01	45-49
2020-01-01	50-54	41.8943	41.2295	42.5592
2020-01-01	55-59	44.5561	43.756	45.3563
2020-01-01	60-64	40.8626	39.9942	41.7309
2020-01-01	65-69	41.2025	40.1749	42.2301
2020-01-01	70-74	36.5732	35.5441	37.6023
2020-01-01	75-79
2020-01-01	80-84
2020-01-01	85-89
2020-01-01	90-94

## Sheet: Panel_C
Biennial_interval	SES_deprivation_quintile	Mean_participation_rate	CI_lower	CI_upper
2004-01-01	0 - Least deprived	20.3081	18.9883	21.628
2004-01-01	1	24.0451	22.8667	25.2236
2004-01-01	2	22.3321	21.4567	23.2075
2004-01-01	3	22.8926	22.1674	23.6178
2004-01-01	4 - Most deprived	23.2168	22.5274	23.9061
2006-01-01	0 - Least deprived	21.894	20.5774	23.2105
2006-01-01	1	25.4295	24.2567	26.6023
2006-01-01	2	24.9609	24.0649	25.857
2006-01-01	3	25.502	24.7597	26.2444
2006-01-01	4 - Most deprived	26.4942	25.7841	27.2042
2008-01-01	0 - Least deprived	23.6122	22.2554	24.969
2008-01-01	1	26.8772	25.6997	28.0546
2008-01-01	2	26.4035	25.4897	27.3172
2008-01-01	3	26.5232	25.7699	27.2764
2008-01-01	4 - Most deprived	27.358	26.6401	28.076
2010-01-01	0 - Least deprived	26.9859	25.5383	28.4335
2010-01-01	1	31.3487	30.0865	32.611
2010-01-01	2	31.2218	30.2315	32.212
2010-01-01	3	31.9385	31.1273	32.7498
2010-01-01	4 - Most deprived	32.9355	32.1659	33.7051
2012-01-01	0 - Least deprived	28.8531	27.4225	30.2838
2012-01-01	1	32.7166	31.4899	33.9433
2012-01-01	2	32.3039	31.3307	33.277
2012-01-01	3	33.581	32.787	34.3751
2012-01-01	4 - Most deprived	34.2268	33.4767	34.9769
2014-01-01	0 - Least deprived	29.1658	27.9147	30.417
2014-01-01	1	31.9662	30.8992	33.0332
2014-01-01	2	32.3697	31.5177	33.2216
2014-01-01	3	34.1137	33.4158	34.8117
2014-01-01	4 - Most deprived	35.2441	34.5818	35.9063
2016-01-01	0 - Least deprived	33.1084	31.8274	34.3893
2016-01-01	1	35.5348	34.4446	36.6251
2016-01-01	2	35.99	35.1187	36.8614
2016-01-01	3	37.8907	37.186	38.5954
2016-01-01	4 - Most deprived	39.1452	38.4785	39.8119
2018-01-01	0 - Least deprived	35.6193	34.3165	36.9222
2018-01-01	1	38.0323	36.9329	39.1318
2018-01-01	2	38.7008	37.8134	39.5881
2018-01-01	3	40.7251	40.0162	41.434
2018-01-01	4 - Most deprived	42.1681	41.4979	42.8383
2020-01-01	0 - Least deprived	36.7215	35.437	38.006
2020-01-01	1	40.6459	39.5538	41.738
2020-01-01	2	40.9479	40.0612	41.8347
2020-01-01	3	42.4567	41.7548	43.1586
2020-01-01	4 - Most deprived	42.5478	41.8866	43.2091
