# Supplementary material for: Spatiotemporal dynamics of breast cancer screening across half a million invitations in Geneva, Switzerland
Source: Commun Med (Lond). 2026 Mar 19;6:310. doi: 10.1038/s43856-026-01451-7 (PMC13216522; doi:10.1038/s43856-026-01451-7)
Supplement: Supplementary file 4 — Supplementary Data 2 [file 43856_2026_1451_MOESM4_ESM.xlsx]

## Sheet: Sheet1
nbid	class
178945	Persistent cold spot
179198	No pattern detected
179169	Sporadic hot spot
179109	Persistent cold spot
179016	Persistent cold spot
178866	Historical cold spot
123572	Historical cold spot
102994	No pattern detected
4503	Persistent cold spot
4502	Persistent cold spot
4501	Persistent cold spot
4500	Persistent cold spot
4499	Persistent cold spot
4498	No pattern detected
4497	Historical cold spot
4493	No pattern detected
4492	No pattern detected
4491	No pattern detected
4490	Sporadic hot spot
4489	No pattern detected
4488	Persistent cold spot
4486	Historical cold spot
4485	Oscillating cold spot
4484	No pattern detected
4483	No pattern detected
4482	Persistent cold spot
4480	Oscillating cold spot
178958	Persistent cold spot
4733	No pattern detected
5414	Persistent hot spot
3925	Oscillating cold spot
4646	Intensifying hot spot
4431	Oscillating cold spot
5501	Persistent hot spot
4665	Sporadic hot spot
4664	Sporadic hot spot
4663	Persistent hot spot
4661	Persistent hot spot
4660	Sporadic hot spot
4657	Sporadic hot spot
4656	Persistent hot spot
4654	Persistent hot spot
4652	Sporadic hot spot
4651	Sporadic hot spot
4650	Sporadic hot spot
4649	Intensifying hot spot
4648	Sporadic hot spot
4632	Sporadic hot spot
4631	Persistent hot spot
4630	Persistent hot spot
4629	Persistent hot spot
4628	Sporadic hot spot
4627	Sporadic hot spot
4626	Intensifying hot spot
4625	Intensifying hot spot
4624	Persistent hot spot
4623	Intensifying hot spot
4622	Sporadic hot spot
4621	Sporadic hot spot
4620	Intensifying hot spot
4619	Intensifying hot spot
4618	Persistent hot spot
4671	Sporadic hot spot
179112	Persistent hot spot
103006	Sporadic hot spot
4647	Sporadic hot spot
4676	Sporadic hot spot
4675	Sporadic hot spot
4674	Sporadic hot spot
4645	Intensifying hot spot
4644	Sporadic hot spot
4643	Intensifying hot spot
4642	Sporadic hot spot
4641	Sporadic hot spot
4640	Intensifying hot spot
4639	Persistent hot spot
4638	Sporadic hot spot
4637	Sporadic hot spot
4636	Sporadic hot spot
4635	Persistent hot spot
4633	Sporadic hot spot
4617	Sporadic hot spot
4616	Persistent hot spot
112794	Persistent hot spot
112793	Persistent hot spot
98236	Persistent hot spot
5512	Historical hot spot
5511	Persistent hot spot
5508	Historical hot spot
5505	Persistent hot spot
5504	Persistent hot spot
5500	Persistent hot spot
5499	Persistent hot spot
5498	Persistent hot spot
5497	Persistent hot spot
5496	Persistent hot spot
5495	Persistent hot spot
5494	Historical hot spot
5493	Persistent hot spot
5523	Persistent hot spot
5522	Persistent hot spot
5515	Historical hot spot
98240	Historical hot spot
98238	Persistent hot spot
98237	Persistent hot spot
5526	Persistent hot spot
5525	Persistent hot spot
5524	Persistent hot spot
3874	Diminishing cold spot
3873	No pattern detected
3872	Oscillating cold spot
98306	No pattern detected
98305	Oscillating cold spot
98304	Oscillating cold spot
98299	Historical cold spot
6366	No pattern detected
6362	Oscillating cold spot
6360	No pattern detected
6359	Oscillating cold spot
6358	No pattern detected
6357	Oscillating cold spot
6356	No pattern detected
6355	Oscillating cold spot
6354	Historical cold spot
6353	Oscillating cold spot
6348	Oscillating cold spot
6352	No pattern detected
6351	Oscillating cold spot
6350	No pattern detected
6347	Oscillating cold spot
6346	Oscillating cold spot
6345	No pattern detected
6344	Oscillating cold spot
6343	Oscillating cold spot
6342	Oscillating cold spot
6341	Oscillating cold spot
6340	Oscillating cold spot
6339	Oscillating cold spot
6338	No pattern detected
6337	Oscillating cold spot
6336	Oscillating cold spot
6335	Oscillating cold spot
6334	No pattern detected
6333	Oscillating cold spot
6332	Oscillating cold spot
6331	No pattern detected
6330	Oscillating cold spot
6329	No pattern detected
6328	Oscillating cold spot
6327	No pattern detected
6326	Oscillating cold spot
6324	No pattern detected
6323	Oscillating cold spot
6322	No pattern detected
6321	Oscillating cold spot
6320	Oscillating cold spot
6319	No pattern detected
6318	Oscillating cold spot
6317	Oscillating cold spot
6316	Historical cold spot
112808	Historical cold spot
112807	Historical cold spot
98308	No pattern detected
98303	No pattern detected
6367	Oscillating cold spot
98298	Historical cold spot
98297	Historical cold spot
6369	Historical cold spot
6368	Oscillating cold spot
6349	No pattern detected
3924	Oscillating cold spot
3905	Oscillating cold spot
4180	Persistent cold spot
4179	Oscillating cold spot
4178	Persistent cold spot
4155	Persistent cold spot
4177	Persistent cold spot
3904	Historical cold spot
3903	Oscillating cold spot
4135	Persistent cold spot
4274	No pattern detected
4273	Sporadic hot spot
4248	Historical hot spot
4222	Persistent hot spot
4221	Sporadic hot spot
179203	Oscillating cold spot
179031	Oscillating cold spot
178840	Historical cold spot
4176	Historical cold spot
4173	Oscillating cold spot
4169	Persistent cold spot
4166	Historical cold spot
4165	Persistent cold spot
4162	Persistent cold spot
4161	Intensifying cold spot
4160	Persistent cold spot
4159	Oscillating cold spot
4158	Historical cold spot
4157	Historical cold spot
4156	Oscillating cold spot
4134	Persistent cold spot
4200	Historical cold spot
4199	Persistent cold spot
4193	Persistent cold spot
4191	Oscillating cold spot
4190	Persistent cold spot
4189	Oscillating cold spot
4186	Intensifying cold spot
4185	Persistent cold spot
4184	Intensifying cold spot
4182	Persistent cold spot
4181	Intensifying cold spot
4154	Intensifying cold spot
4152	Intensifying cold spot
4151	Persistent cold spot
4150	Oscillating cold spot
4149	Persistent cold spot
4147	Intensifying cold spot
4146	Persistent cold spot
4145	Persistent cold spot
4144	Intensifying cold spot
4143	Persistent cold spot
3902	No pattern detected
4141	Persistent cold spot
3900	Oscillating cold spot
4140	Persistent cold spot
4139	Persistent cold spot
4137	Persistent cold spot
4136	Persistent cold spot
3899	Persistent cold spot
3901	Oscillating cold spot
179211	Diminishing cold spot
3898	Oscillating cold spot
3929	Persistent cold spot
98186	Historical cold spot
3928	Oscillating cold spot
179301	No pattern detected
3926	Persistent cold spot
3923	No pattern detected
3921	Oscillating cold spot
3919	Oscillating cold spot
3918	No pattern detected
3909	Oscillating cold spot
3917	Persistent cold spot
3910	Oscillating cold spot
3881	No pattern detected
3916	Persistent cold spot
3915	Persistent cold spot
3914	Oscillating cold spot
3913	Oscillating cold spot
3912	Persistent cold spot
3911	Persistent cold spot
3908	Persistent cold spot
3883	No pattern detected
3880	Oscillating cold spot
3907	Oscillating cold spot
3906	No pattern detected
3897	Historical hot spot
3896	Oscillating cold spot
3895	Oscillating hot spot
3894	Sporadic hot spot
3893	Persistent cold spot
3892	Persistent cold spot
3891	Persistent cold spot
3890	Historical cold spot
3889	Oscillating cold spot
3888	Oscillating cold spot
3887	Persistent cold spot
3886	Persistent cold spot
3882	Historical cold spot
3885	Persistent cold spot
3884	Persistent cold spot
3879	No pattern detected
3878	Oscillating cold spot
3877	Historical cold spot
3876	Diminishing cold spot
3875	Oscillating hot spot
3871	Oscillating cold spot
3867	Historical hot spot
3870	Persistent cold spot
3869	No pattern detected
3868	No pattern detected
3866	No pattern detected
3863	Historical hot spot
3865	Persistent cold spot
3864	Oscillating cold spot
4030	No pattern detected
3862	Persistent cold spot
3861	Oscillating cold spot
3860	Oscillating cold spot
3859	Oscillating cold spot
3858	Persistent cold spot
3945	Oscillating cold spot
3941	Persistent cold spot
3939	No pattern detected
3935	Persistent cold spot
3937	No pattern detected
3934	Persistent cold spot
3933	Oscillating cold spot
3932	No pattern detected
3931	Oscillating cold spot
3930	Oscillating cold spot
164980	No pattern detected
4309	Historical hot spot
4307	Historical hot spot
4305	Historical hot spot
4304	Persistent cold spot
4303	No pattern detected
4300	Historical hot spot
4272	No pattern detected
4271	No pattern detected
4270	Historical hot spot
4269	Persistent cold spot
4268	Persistent cold spot
4267	Oscillating cold spot
4266	No pattern detected
4265	No pattern detected
4264	No pattern detected
4263	Sporadic hot spot
4262	No pattern detected
4261	Sporadic hot spot
4260	No pattern detected
4259	Oscillating cold spot
4258	Sporadic hot spot
4257	No pattern detected
4256	Sporadic hot spot
4255	Historical cold spot
4251	No pattern detected
4254	No pattern detected
4253	Historical hot spot
4252	No pattern detected
4250	Oscillating cold spot
4249	No pattern detected
4220	No pattern detected
4219	Persistent hot spot
4218	Historical hot spot
4217	No pattern detected
4216	Historical hot spot
4215	Historical hot spot
4213	Sporadic hot spot
4210	No pattern detected
4202	Sporadic hot spot
4201	No pattern detected
4187	Oscillating cold spot
179303	Oscillating cold spot
179218	Persistent cold spot
179041	Persistent cold spot
178990	No pattern detected
178841	Oscillating cold spot
4298	Persistent cold spot
4297	Sporadic hot spot
4295	Oscillating cold spot
4294	Persistent cold spot
4292	No pattern detected
4291	Historical hot spot
4290	Oscillating cold spot
4289	Sporadic hot spot
4288	Historical hot spot
4287	Historical hot spot
4286	Historical hot spot
4285	Oscillating cold spot
4284	Persistent cold spot
4283	No pattern detected
4282	Historical hot spot
4281	Historical hot spot
4280	No pattern detected
4279	Sporadic hot spot
4278	Oscillating cold spot
4277	Oscillating cold spot
4276	No pattern detected
4275	Sporadic hot spot
4247	Persistent cold spot
4246	Sporadic hot spot
4245	Persistent hot spot
4244	Historical hot spot
4243	Persistent cold spot
4242	Historical hot spot
4241	No pattern detected
4240	Historical hot spot
4239	Historical hot spot
4238	Oscillating hot spot
4223	No pattern detected
4237	No pattern detected
4236	Sporadic hot spot
4235	No pattern detected
4234	No pattern detected
4233	No pattern detected
4430	Oscillating cold spot
4232	Sporadic hot spot
4231	Sporadic hot spot
4428	Persistent cold spot
4230	No pattern detected
4229	Historical hot spot
4427	Persistent cold spot
4228	Sporadic hot spot
4227	Persistent hot spot
4226	No pattern detected
4225	Historical hot spot
4224	Oscillating cold spot
4426	Intensifying cold spot
4425	Oscillating cold spot
4424	Oscillating cold spot
4442	Intensifying cold spot
4441	No pattern detected
4429	Oscillating cold spot
102991	Historical cold spot
4451	Persistent cold spot
4450	Persistent cold spot
4449	Persistent cold spot
4445	Oscillating cold spot
4423	Oscillating cold spot
4417	Oscillating cold spot
4422	Oscillating cold spot
4421	Persistent cold spot
4416	Oscillating cold spot
4420	Persistent cold spot
4419	Persistent cold spot
4418	Persistent cold spot
4415	No pattern detected
4414	Persistent cold spot
4413	Oscillating cold spot
4412	Oscillating cold spot
4411	Oscillating cold spot
4410	Persistent cold spot
4409	Oscillating cold spot
4408	Oscillating cold spot
4407	Oscillating cold spot
4406	Oscillating cold spot
4405	Persistent cold spot
4401	Persistent cold spot
4404	Persistent cold spot
4403	Persistent cold spot
4402	Persistent cold spot
4400	Oscillating cold spot
4440	Oscillating cold spot
178971	Oscillating cold spot
179176	Persistent cold spot
179000	Oscillating cold spot
4438	Oscillating cold spot
4437	No pattern detected
4436	Persistent cold spot
4434	Persistent cold spot
4433	Oscillating cold spot
4399	Intensifying cold spot
4398	Persistent cold spot
4389	Persistent cold spot
4397	Persistent cold spot
4396	Persistent cold spot
4388	Oscillating cold spot
4395	Persistent cold spot
4394	Oscillating cold spot
4393	Persistent cold spot
4392	Oscillating cold spot
4391	Persistent cold spot
4390	Persistent cold spot
4387	Persistent cold spot
4386	Persistent cold spot
4385	Oscillating cold spot
4384	Oscillating cold spot
4383	Oscillating cold spot
178861	Historical hot spot
4732	No pattern detected
4730	No pattern detected
4728	No pattern detected
98201	Historical hot spot
4743	No pattern detected
4742	No pattern detected
4741	No pattern detected
4740	No pattern detected
4739	No pattern detected
4737	No pattern detected
4734	No pattern detected
177277	Sporadic hot spot
4878	Sporadic hot spot
178450	Sporadic hot spot
4882	Sporadic hot spot
4922	Sporadic hot spot
4889	Sporadic hot spot
4886	Sporadic hot spot
179094	Persistent cold spot
102998	Sporadic hot spot
179251	Sporadic hot spot
179002	Sporadic hot spot
164982	Sporadic hot spot
4604	Sporadic hot spot
4603	Historical hot spot
4601	Sporadic hot spot
4600	Persistent hot spot
4599	No pattern detected
4598	Oscillating hot spot
4597	Oscillating hot spot
4596	Sporadic hot spot
4593	Persistent hot spot
4592	Oscillating hot spot
4591	Oscillating hot spot
4590	No pattern detected
4589	Oscillating hot spot
4588	Oscillating hot spot
4587	Persistent hot spot
4586	Oscillating hot spot
4585	Oscillating hot spot
4584	Sporadic hot spot
4565	Sporadic hot spot
4564	Sporadic hot spot
4563	Sporadic hot spot
4562	Oscillating hot spot
4561	Oscillating hot spot
4560	Oscillating hot spot
4559	Sporadic hot spot
4558	Persistent hot spot
4556	Persistent hot spot
4555	Oscillating hot spot
4554	Sporadic hot spot
116312	Historical hot spot
4615	Oscillating hot spot
4614	Persistent hot spot
4613	Oscillating hot spot
4611	No pattern detected
4609	Sporadic hot spot
4608	Oscillating hot spot
4582	Sporadic hot spot
4581	Sporadic hot spot
4580	Oscillating hot spot
4579	Oscillating hot spot
4578	Oscillating hot spot
4577	Sporadic hot spot
4576	Sporadic hot spot
4575	Oscillating hot spot
4573	Historical hot spot
4572	Persistent hot spot
4571	Persistent hot spot
4570	Oscillating hot spot
4569	Persistent hot spot
4568	Persistent hot spot
4566	Sporadic hot spot
5463	Historical hot spot
114177	Persistent hot spot
103132	Historical hot spot
103131	Sporadic hot spot
5462	Sporadic hot spot
103130	Persistent hot spot
103129	No pattern detected
5460	Sporadic hot spot
5413	Persistent hot spot
5407	Persistent hot spot
5461	Sporadic hot spot
103128	Historical hot spot
5408	Persistent hot spot
98233	Persistent hot spot
5418	Sporadic hot spot
5417	Persistent hot spot
98231	Persistent hot spot
98230	Historical hot spot
98226	Historical hot spot
98225	Persistent hot spot
98224	Persistent hot spot
5416	Persistent hot spot
98223	No pattern detected
5431	Persistent hot spot
5430	Persistent hot spot
5429	Persistent hot spot
5428	Persistent hot spot
5425	No pattern detected
5405	Persistent hot spot
5404	Diminishing hot spot
5403	Persistent hot spot
5402	Persistent hot spot
5401	Sporadic hot spot
5400	Persistent hot spot
5399	Sporadic hot spot
5397	Persistent hot spot
5396	Persistent hot spot
5395	Persistent hot spot
5394	Historical hot spot
5393	Sporadic hot spot
5392	Persistent hot spot
5391	Persistent hot spot
5390	Persistent hot spot
5389	Persistent hot spot
5388	Persistent hot spot
5387	Sporadic hot spot
5386	Persistent hot spot
5385	Persistent hot spot
5384	Diminishing hot spot
5383	Persistent hot spot
5382	Persistent hot spot
5381	Persistent hot spot
5380	Persistent hot spot
5411	Sporadic hot spot
5410	Diminishing hot spot
5424	Persistent hot spot
5422	Persistent hot spot
112792	Persistent hot spot
5421	Historical hot spot
5420	Persistent hot spot
5419	Sporadic hot spot
5409	Persistent hot spot
4376	No pattern detected
4353	Oscillating cold spot
4333	Persistent cold spot
4332	Persistent cold spot
4331	Persistent cold spot
179120	Persistent cold spot
178846	Persistent cold spot
4373	Persistent cold spot
4371	Historical cold spot
4370	No pattern detected
4369	Historical cold spot
4368	No pattern detected
4366	Persistent cold spot
4365	Historical cold spot
4363	Persistent cold spot
4362	No pattern detected
4361	Oscillating cold spot
4359	Persistent cold spot
4358	Historical cold spot
4357	Oscillating cold spot
4356	Oscillating cold spot
4355	Persistent cold spot
4354	Persistent cold spot
4352	Persistent cold spot
4351	Historical cold spot
4350	Historical cold spot
4349	Persistent cold spot
4348	Persistent cold spot
4347	Persistent cold spot
4346	Persistent cold spot
4345	Persistent cold spot
4344	Persistent cold spot
4343	Persistent cold spot
4342	Oscillating cold spot
4341	Persistent cold spot
4340	Persistent cold spot
4339	Persistent cold spot
4338	Historical cold spot
4337	Persistent cold spot
4336	Persistent cold spot
4335	Historical cold spot
4334	Persistent cold spot
4330	Persistent cold spot
4329	Oscillating cold spot
4328	Historical cold spot
4327	Persistent cold spot
4326	Oscillating cold spot
4325	Persistent cold spot
4324	Persistent cold spot
4323	Persistent cold spot
4322	Persistent cold spot
4321	Persistent cold spot
4320	Persistent cold spot
4319	Oscillating cold spot
4318	Oscillating cold spot
4317	Persistent cold spot
4316	Historical cold spot
4315	Persistent cold spot
4314	Persistent cold spot
4313	Persistent cold spot
4312	Persistent cold spot
4311	Persistent cold spot
179075	Persistent cold spot
179133	Persistent cold spot
179132	Persistent cold spot
4382	Persistent cold spot
4381	Persistent cold spot
4377	Oscillating cold spot
179305	Historical cold spot
178460	No pattern detected
4968	Oscillating cold spot
4967	No pattern detected
4966	No pattern detected
4965	Historical cold spot
4961	Oscillating cold spot
4958	Oscillating cold spot
4955	No pattern detected
4954	Oscillating cold spot
4952	Historical cold spot
4951	No pattern detected
4950	Historical cold spot
4949	No pattern detected
4948	No pattern detected
103073	No pattern detected
103072	Oscillating cold spot
103071	Oscillating cold spot
4963	Oscillating cold spot
103070	Oscillating cold spot
103069	Historical cold spot
4970	No pattern detected
4969	Historical cold spot
4962	No pattern detected
4946	Historical cold spot
4945	No pattern detected
4944	Oscillating cold spot
4943	Oscillating cold spot
4942	No pattern detected
4941	Historical cold spot
4940	No pattern detected
4939	Historical cold spot
4700	Historical hot spot
103018	Historical hot spot
103016	Sporadic hot spot
103011	Historical hot spot
4716	Historical hot spot
4715	Historical hot spot
4713	Historical hot spot
4710	Sporadic hot spot
4707	Historical hot spot
4705	Persistent hot spot
4704	Historical hot spot
4703	Persistent hot spot
4702	Persistent hot spot
4684	Historical hot spot
4683	Sporadic hot spot
4682	Sporadic hot spot
4681	Persistent hot spot
4680	Sporadic hot spot
4679	Sporadic hot spot
4678	Persistent hot spot
4677	Sporadic hot spot
4717	Persistent hot spot
103009	Persistent hot spot
4726	Sporadic hot spot
4725	Persistent hot spot
4724	Sporadic hot spot
4722	Historical hot spot
4721	Sporadic hot spot
4699	Historical hot spot
4697	Sporadic hot spot
4696	Historical hot spot
4694	Persistent hot spot
4693	Sporadic hot spot
4692	Sporadic hot spot
4691	Persistent hot spot
4690	No pattern detected
4689	Historical hot spot
4688	Sporadic hot spot
4687	Sporadic hot spot
5302	No pattern detected
5301	Sporadic hot spot
5285	Sporadic hot spot
4727	Historical hot spot
5330	Persistent hot spot
5311	Sporadic hot spot
5309	Persistent hot spot
5308	Sporadic hot spot
5306	Sporadic hot spot
5305	Intensifying hot spot
138198	Sporadic hot spot
103094	Sporadic hot spot
103093	Historical hot spot
103090	Persistent hot spot
103091	Sporadic hot spot
103089	Sporadic hot spot
5304	Sporadic hot spot
5329	Intensifying hot spot
5328	Sporadic hot spot
5327	Persistent hot spot
5318	Historical hot spot
5317	Intensifying hot spot
5316	Persistent hot spot
5313	Persistent hot spot
5300	Intensifying hot spot
5299	Sporadic hot spot
5298	Sporadic hot spot
5295	No pattern detected
5294	Sporadic hot spot
5293	Persistent hot spot
5292	Sporadic hot spot
5290	Sporadic hot spot
5289	Intensifying hot spot
5288	Historical hot spot
5287	Persistent hot spot
5284	Historical hot spot
5283	Sporadic hot spot
5282	Intensifying hot spot
5281	Intensifying hot spot
5280	Persistent hot spot
5279	Intensifying hot spot
5277	Sporadic hot spot
5276	Intensifying hot spot
5275	Persistent hot spot
5274	Intensifying hot spot
5273	Sporadic hot spot
5272	Persistent hot spot
5271	Persistent hot spot
5270	Intensifying hot spot
5269	Sporadic hot spot
5268	Persistent hot spot
5267	Sporadic hot spot
5266	Intensifying hot spot
5265	Sporadic hot spot
5264	Persistent hot spot
5263	Sporadic hot spot
5262	Sporadic hot spot
5261	Sporadic hot spot
5178	Historical hot spot
5199	Historical hot spot
5177	Historical hot spot
178873	Historical hot spot
5229	Sporadic hot spot
5228	Sporadic hot spot
5224	Sporadic hot spot
5223	No pattern detected
5220	Sporadic hot spot
5219	Historical hot spot
5215	No pattern detected
5218	Sporadic hot spot
5217	No pattern detected
5216	Historical hot spot
5214	No pattern detected
5197	Sporadic hot spot
5196	Sporadic hot spot
5195	Sporadic hot spot
5194	Sporadic hot spot
5192	Sporadic hot spot
5191	Sporadic hot spot
5190	Historical hot spot
5188	Sporadic hot spot
5187	No pattern detected
5186	Historical hot spot
5184	Sporadic hot spot
5183	Historical hot spot
5182	Sporadic hot spot
5181	No pattern detected
5180	Sporadic hot spot
5176	Oscillating hot spot
5175	Historical hot spot
5174	Sporadic hot spot
5173	Historical hot spot
5172	Historical hot spot
5171	Historical hot spot
5170	Historical hot spot
5169	Oscillating hot spot
5168	Persistent hot spot
5167	Historical hot spot
5166	Sporadic hot spot
5165	Sporadic hot spot
5164	Sporadic hot spot
5163	Sporadic hot spot
5159	Historical hot spot
5162	Sporadic hot spot
5161	Sporadic hot spot
5160	Historical hot spot
5158	Sporadic hot spot
5157	Historical hot spot
5156	Sporadic hot spot
5155	Sporadic hot spot
5154	Historical hot spot
5153	Sporadic hot spot
5152	No pattern detected
5151	Sporadic hot spot
5150	Historical hot spot
5149	Sporadic hot spot
5148	Sporadic hot spot
5147	Sporadic hot spot
5146	Historical hot spot
114175	Sporadic hot spot
103087	Sporadic hot spot
5179	Historical hot spot
5256	Historical hot spot
5237	Historical hot spot
5236	No pattern detected
5234	Sporadic hot spot
5233	Historical hot spot
5198	Sporadic hot spot
5212	Historical hot spot
5211	No pattern detected
5210	Sporadic hot spot
5209	Persistent hot spot
5208	Sporadic hot spot
5207	Sporadic hot spot
5205	Historical hot spot
5204	Sporadic hot spot
5203	No pattern detected
5201	Sporadic hot spot
5200	Sporadic hot spot
4009	Sporadic hot spot
4008	Persistent cold spot
179283	No pattern detected
179279	No pattern detected
179193	No pattern detected
103054	Oscillating cold spot
4876	Intensifying cold spot
4875	Historical cold spot
4874	Intensifying cold spot
4858	Intensifying cold spot
4856	Historical cold spot
4852	Persistent cold spot
4851	Intensifying cold spot
4850	Persistent cold spot
4849	Persistent cold spot
4848	Historical cold spot
4847	Oscillating cold spot
4846	Historical cold spot
4845	Historical cold spot
4844	Persistent cold spot
4843	Oscillating cold spot
4842	Historical cold spot
4841	Historical cold spot
4840	Persistent cold spot
4839	Historical cold spot
4838	Historical cold spot
4837	Historical cold spot
4836	Historical cold spot
4835	Historical cold spot
4834	No pattern detected
4833	Historical cold spot
4832	Persistent cold spot
4831	Historical cold spot
4830	Historical cold spot
4829	Historical cold spot
4828	Intensifying cold spot
4826	No pattern detected
4825	Historical cold spot
4824	Oscillating hot spot
4823	Oscillating cold spot
4822	Persistent cold spot
4821	Historical cold spot
4820	Oscillating cold spot
4819	Intensifying cold spot
4818	Oscillating cold spot
4817	Historical cold spot
4816	Oscillating cold spot
4815	Historical cold spot
179158	No pattern detected
123577	No pattern detected
4869	Oscillating cold spot
4863	No pattern detected
4860	Oscillating cold spot
4859	Historical cold spot
178988	No pattern detected
4773	Historical hot spot
4784	Diminishing hot spot
4774	Historical hot spot
114173	Historical hot spot
103034	Sporadic hot spot
4803	Persistent hot spot
103030	No pattern detected
103026	Sporadic hot spot
4802	Persistent hot spot
4814	Historical hot spot
4813	Historical hot spot
4811	Historical hot spot
4800	Persistent hot spot
4795	No pattern detected
4794	Historical hot spot
4793	Persistent hot spot
4792	Persistent hot spot
4791	Persistent hot spot
4790	Persistent hot spot
4789	Historical hot spot
4787	Historical hot spot
4785	Historical hot spot
4783	Historical hot spot
4782	Persistent hot spot
4781	Sporadic hot spot
4780	No pattern detected
4779	Diminishing hot spot
4778	Historical hot spot
4777	Historical hot spot
4776	No pattern detected
4775	Persistent hot spot
4767	No pattern detected
4764	Persistent hot spot
4763	Persistent hot spot
4762	Persistent hot spot
4761	Historical hot spot
4760	Persistent hot spot
4758	Historical hot spot
4757	Historical hot spot
4755	Historical hot spot
4754	Historical hot spot
4752	Persistent hot spot
4751	Historical hot spot
4750	Sporadic hot spot
4749	Persistent hot spot
4747	Persistent hot spot
4745	Historical hot spot
103038	No pattern detected
103036	No pattern detected
103035	Sporadic hot spot
4807	No pattern detected
4805	Historical hot spot
5127	Sporadic hot spot
5124	Persistent hot spot
5092	Persistent hot spot
179159	No pattern detected
165578	Oscillating cold spot
137948	Sporadic hot spot
137947	Persistent hot spot
137946	Historical hot spot
98215	No pattern detected
98214	No pattern detected
5331	No pattern detected
5145	Sporadic hot spot
5144	Sporadic hot spot
5143	Persistent hot spot
5142	Sporadic hot spot
5141	Historical hot spot
5137	Persistent hot spot
5123	Persistent hot spot
5121	Historical hot spot
5117	Persistent hot spot
5116	Sporadic hot spot
5113	Sporadic hot spot
5112	No pattern detected
5111	Persistent hot spot
5110	Historical hot spot
5109	Persistent hot spot
5107	Historical hot spot
5106	Sporadic hot spot
5105	Persistent hot spot
5103	Oscillating cold spot
5102	Sporadic hot spot
5101	Sporadic hot spot
5100	Historical hot spot
5098	Sporadic hot spot
5097	Historical hot spot
5096	Sporadic hot spot
5095	Historical hot spot
5094	Persistent hot spot
5091	Sporadic hot spot
5090	Sporadic hot spot
5076	Oscillating cold spot
5134	Sporadic hot spot
179048	No pattern detected
178955	No pattern detected
123563	Oscillating cold spot
98207	No pattern detected
98206	Historical hot spot
5046	Oscillating cold spot
5045	Sporadic hot spot
5033	Oscillating cold spot
5031	No pattern detected
5030	No pattern detected
5029	No pattern detected
5028	No pattern detected
5027	Oscillating cold spot
5025	No pattern detected
5015	Historical hot spot
5013	Oscillating cold spot
5012	Sporadic hot spot
5011	No pattern detected
178878	Oscillating cold spot
178876	Persistent cold spot
5044	Oscillating cold spot
5043	Oscillating cold spot
5042	Historical hot spot
5041	No pattern detected
5038	Oscillating cold spot
5037	No pattern detected
5035	No pattern detected
5024	No pattern detected
5023	Sporadic hot spot
5022	Oscillating cold spot
5021	No pattern detected
5020	Oscillating cold spot
5019	No pattern detected
5018	Oscillating cold spot
5017	No pattern detected
5016	No pattern detected
4121	Oscillating hot spot
178548	Historical cold spot
4466	Historical cold spot
179284	Persistent cold spot
179083	Persistent cold spot
4465	Persistent cold spot
4464	Oscillating cold spot
4463	Persistent cold spot
4462	No pattern detected
4461	Persistent cold spot
4460	Oscillating cold spot
4459	Oscillating cold spot
4458	Historical cold spot
4457	Persistent cold spot
4456	No pattern detected
4455	Persistent cold spot
4454	Persistent cold spot
4453	Oscillating cold spot
4452	Persistent cold spot
179039	Oscillating cold spot
102992	No pattern detected
4479	Oscillating cold spot
4478	Persistent cold spot
4477	Oscillating cold spot
4476	Persistent cold spot
4475	Oscillating cold spot
4474	Oscillating cold spot
4473	Persistent cold spot
4470	Historical cold spot
4469	Historical cold spot
4468	Oscillating cold spot
4467	Oscillating cold spot
178797	Oscillating hot spot
178758	Diminishing cold spot
178205	Oscillating hot spot
4033	Persistent cold spot
123570	Historical cold spot
4011	Persistent cold spot
4047	No pattern detected
4046	Persistent cold spot
4043	Persistent cold spot
4039	No pattern detected
4038	No pattern detected
4037	Persistent cold spot
4036	Historical cold spot
4032	Historical cold spot
4027	Persistent cold spot
4024	Persistent cold spot
4022	Persistent cold spot
4019	Persistent cold spot
4018	Oscillating cold spot
4017	No pattern detected
4016	No pattern detected
4015	Oscillating cold spot
4007	Oscillating cold spot
4006	Persistent cold spot
4005	No pattern detected
4004	Persistent cold spot
4003	Persistent cold spot
4001	No pattern detected
4000	Oscillating cold spot
3999	Persistent cold spot
3998	No pattern detected
3997	Oscillating cold spot
3996	Persistent cold spot
3995	Oscillating cold spot
3994	Diminishing cold spot
3993	Persistent cold spot
3992	Persistent cold spot
3991	Oscillating hot spot
3990	No pattern detected
3989	Diminishing cold spot
3988	No pattern detected
3987	Diminishing cold spot
3986	No pattern detected
3985	No pattern detected
3984	Persistent cold spot
3983	Sporadic hot spot
3982	No pattern detected
3978	No pattern detected
3981	No pattern detected
3979	Persistent cold spot
3977	No pattern detected
3976	No pattern detected
3975	No pattern detected
3974	Persistent cold spot
3973	Persistent cold spot
3972	Diminishing cold spot
179034	No pattern detected
3971	Sporadic hot spot
3970	Persistent cold spot
3969	No pattern detected
3968	No pattern detected
3967	No pattern detected
3966	Oscillating hot spot
3965	Historical cold spot
3964	Oscillating hot spot
3962	Sporadic hot spot
3961	No pattern detected
3960	No pattern detected
3959	Diminishing cold spot
3958	Sporadic hot spot
3957	Diminishing cold spot
3956	Diminishing cold spot
3955	Diminishing cold spot
3954	Diminishing cold spot
3953	Sporadic hot spot
3952	Diminishing cold spot
3951	No pattern detected
3950	No pattern detected
3949	No pattern detected
98190	No pattern detected
4131	No pattern detected
98188	No pattern detected
4129	No pattern detected
4126	No pattern detected
4117	Oscillating hot spot
4116	Sporadic hot spot
4115	No pattern detected
4114	Sporadic hot spot
4113	Oscillating hot spot
4111	Oscillating hot spot
4110	Diminishing hot spot
4108	Sporadic hot spot
4107	Sporadic hot spot
4106	Oscillating hot spot
4105	Oscillating hot spot
4104	No pattern detected
4103	Sporadic hot spot
4102	No pattern detected
4101	Oscillating hot spot
4100	Oscillating hot spot
4099	Persistent hot spot
4098	No pattern detected
4097	Persistent hot spot
4096	No pattern detected
4095	Sporadic hot spot
4094	Oscillating hot spot
4093	No pattern detected
4092	Sporadic hot spot
4091	Oscillating hot spot
4090	Oscillating hot spot
4089	Sporadic hot spot
4088	Sporadic hot spot
4087	Oscillating hot spot
4086	No pattern detected
4085	Sporadic hot spot
4084	Oscillating hot spot
4083	Historical hot spot
4082	No pattern detected
4081	Sporadic hot spot
4080	Oscillating hot spot
4079	Sporadic hot spot
4078	Sporadic hot spot
4077	Persistent hot spot
4076	Sporadic hot spot
4075	Sporadic hot spot
4074	No pattern detected
4073	Oscillating hot spot
4072	Sporadic hot spot
4071	No pattern detected
4070	Oscillating hot spot
4069	Sporadic hot spot
4068	Sporadic hot spot
4067	Oscillating hot spot
4066	Oscillating hot spot
4065	No pattern detected
4064	Sporadic hot spot
4063	Sporadic hot spot
4062	No pattern detected
4061	Sporadic hot spot
4060	No pattern detected
4059	Sporadic hot spot
4058	No pattern detected
4057	Sporadic hot spot
4056	No pattern detected
4055	Oscillating hot spot
4054	Sporadic hot spot
4053	No pattern detected
4052	Sporadic hot spot
4051	Persistent hot spot
4050	Oscillating hot spot
179259	Persistent cold spot
179144	Persistent cold spot
179114	Oscillating hot spot
179006	Diminishing cold spot
102977	Historical cold spot
4989	Oscillating cold spot
178482	Persistent cold spot
178322	Historical cold spot
4996	Oscillating cold spot
4995	Oscillating cold spot
4994	Oscillating cold spot
103078	Oscillating cold spot
5010	Oscillating cold spot
5009	Persistent cold spot
5008	Oscillating cold spot
5007	Oscillating cold spot
4993	Oscillating cold spot
4992	Oscillating cold spot
4990	Oscillating cold spot
5006	Intensifying cold spot
5004	Intensifying cold spot
4998	Oscillating cold spot
4986	Oscillating cold spot
4985	Oscillating cold spot
4984	Oscillating cold spot
4982	Persistent cold spot
4981	Oscillating cold spot
4980	Oscillating cold spot
4975	Intensifying cold spot
4973	Intensifying cold spot
4972	Persistent cold spot
4971	Persistent cold spot
4979	Oscillating cold spot
4974	Oscillating cold spot
4991	Intensifying cold spot
103080	Oscillating cold spot
4977	Oscillating cold spot
4905	Sporadic hot spot
114176	Sporadic hot spot
103106	Sporadic hot spot
103105	No pattern detected
103104	Sporadic hot spot
103103	Historical hot spot
103102	Oscillating hot spot
5707	No pattern detected
103099	Sporadic hot spot
5719	Sporadic hot spot
5718	Sporadic hot spot
5717	Sporadic hot spot
5716	Sporadic hot spot
5715	Sporadic hot spot
5714	Sporadic hot spot
5713	Sporadic hot spot
5712	Sporadic hot spot
5706	Sporadic hot spot
5705	No pattern detected
5704	Sporadic hot spot
5702	Sporadic hot spot
103287	Historical hot spot
6299	Persistent hot spot
6301	Historical hot spot
6300	Persistent hot spot
103286	Persistent hot spot
6304	Persistent hot spot
5334	Persistent cold spot
179084	Persistent cold spot
178989	Oscillating cold spot
178870	Persistent cold spot
98222	Historical cold spot
5338	Persistent cold spot
5333	Persistent cold spot
5332	Oscillating cold spot
5344	No pattern detected
5343	Oscillating cold spot
5341	Persistent cold spot
5340	Persistent cold spot
5339	Persistent cold spot
5337	Persistent cold spot
98289	Sporadic hot spot
112805	Sporadic hot spot
6269	Sporadic hot spot
6268	Sporadic hot spot
6267	Sporadic hot spot
6266	Sporadic hot spot
6265	Sporadic hot spot
5472	Historical cold spot
6284	Oscillating hot spot
112806	Oscillating hot spot
6283	Oscillating hot spot
98296	Oscillating hot spot
6290	Oscillating hot spot
6289	Oscillating hot spot
6288	Oscillating hot spot
6287	Oscillating hot spot
6286	Oscillating hot spot
6285	Oscillating hot spot
6281	Oscillating hot spot
6279	Oscillating hot spot
5611	No pattern detected
103066	No pattern detected
103063	No pattern detected
103062	No pattern detected
5612	No pattern detected
4904	Sporadic hot spot
103061	Sporadic hot spot
179078	Sporadic hot spot
4903	Sporadic hot spot
4902	Sporadic hot spot
4901	Sporadic hot spot
4900	Sporadic hot spot
4899	Sporadic hot spot
4898	Sporadic hot spot
4897	Sporadic hot spot
4894	Sporadic hot spot
4893	Sporadic hot spot
4892	Sporadic hot spot
5528	No pattern detected
5527	Sporadic hot spot
98242	No pattern detected
5534	Sporadic hot spot
5533	No pattern detected
5532	Historical hot spot
5531	Oscillating hot spot
5530	Oscillating hot spot
5529	Oscillating hot spot
112796	No pattern detected
103142	Historical cold spot
103138	Oscillating hot spot
5478	Historical cold spot
5477	Historical cold spot
5476	Historical cold spot
5475	Oscillating hot spot
103137	Historical cold spot
5482	Historical cold spot
5481	Historical cold spot
5480	Historical cold spot
5479	Historical cold spot
5473	Historical cold spot
103141	No pattern detected
5471	Oscillating hot spot
4553	Intensifying hot spot
4552	Sporadic hot spot
4551	Persistent hot spot
4550	Oscillating hot spot
4548	Sporadic hot spot
4529	Historical hot spot
4528	Sporadic hot spot
4527	Intensifying hot spot
4526	Persistent hot spot
4525	Persistent hot spot
4524	Sporadic hot spot
4523	Intensifying hot spot
4522	Historical hot spot
4521	Persistent hot spot
4520	Persistent hot spot
4519	Sporadic hot spot
4518	Sporadic hot spot
4509	Intensifying hot spot
4508	Persistent hot spot
4517	Persistent hot spot
4516	Persistent hot spot
4515	Sporadic hot spot
4514	Intensifying hot spot
4513	Sporadic hot spot
4512	Persistent hot spot
4511	Sporadic hot spot
4510	Persistent hot spot
4507	Historical hot spot
4506	Persistent hot spot
4505	Sporadic hot spot
4504	Persistent hot spot
4541	Intensifying hot spot
4540	No pattern detected
4539	Sporadic hot spot
4537	Persistent hot spot
4535	Sporadic hot spot
4534	Sporadic hot spot
4533	Sporadic hot spot
4531	Historical hot spot
4530	Intensifying hot spot
5573	No pattern detected
5580	No pattern detected
98246	No pattern detected
98245	No pattern detected
5577	No pattern detected
5576	No pattern detected
5575	No pattern detected
5571	Persistent cold spot
5570	Oscillating cold spot
5569	No pattern detected
103067	No pattern detected
98248	No pattern detected
98247	No pattern detected
5579	Oscillating cold spot
5586	Oscillating cold spot
5585	No pattern detected
5584	Oscillating cold spot
5583	No pattern detected
5582	Oscillating cold spot
5581	No pattern detected
5488	No pattern detected
5486	Diminishing hot spot
5485	Persistent hot spot
103146	Sporadic hot spot
103145	Persistent hot spot
103144	Diminishing hot spot
103143	Historical hot spot
5491	Diminishing hot spot
5490	Sporadic hot spot
103147	Persistent hot spot
5483	Persistent hot spot
6441	Historical cold spot
103321	No pattern detected
6440	Oscillating cold spot
103318	Oscillating cold spot
6438	Oscillating cold spot
103316	Oscillating cold spot
6450	Oscillating cold spot
6448	No pattern detected
6447	Oscillating cold spot
6446	Oscillating cold spot
6435	Oscillating cold spot
6433	Oscillating cold spot
6432	Oscillating cold spot
6430	Oscillating cold spot
6429	Oscillating cold spot
6428	Oscillating cold spot
6427	Oscillating cold spot
6426	Oscillating cold spot
6425	Oscillating cold spot
6424	Oscillating cold spot
6445	Oscillating cold spot
6444	Oscillating cold spot
5443	No pattern detected
5441	Oscillating hot spot
5440	No pattern detected
5457	No pattern detected
103123	Historical cold spot
103118	No pattern detected
5446	Oscillating hot spot
5445	Oscillating hot spot
5455	Sporadic hot spot
5454	No pattern detected
5453	No pattern detected
5452	Oscillating hot spot
5450	Oscillating hot spot
5448	Oscillating hot spot
5447	No pattern detected
5439	Oscillating hot spot
5438	No pattern detected
5437	Sporadic hot spot
5436	Sporadic hot spot
5435	No pattern detected
5434	No pattern detected
5433	Sporadic hot spot
5432	Oscillating hot spot
4937	No pattern detected
4936	No pattern detected
4935	No pattern detected
4934	No pattern detected
4933	No pattern detected
5458	Oscillating hot spot
103126	Sporadic hot spot
5456	No pattern detected
5444	Oscillating hot spot
5597	Oscillating cold spot
5596	Persistent cold spot
5595	Persistent cold spot
98252	Persistent cold spot
5594	Persistent cold spot
98250	Persistent cold spot
5592	Oscillating cold spot
5591	No pattern detected
5589	Oscillating cold spot
5588	Persistent cold spot
5587	Persistent cold spot
98249	Oscillating cold spot
5601	Persistent cold spot
5600	Persistent cold spot
5599	Oscillating cold spot
5598	Persistent cold spot
123552	No pattern detected
98254	No pattern detected
98253	No pattern detected
98290	Oscillating hot spot
6277	Oscillating hot spot
6276	Oscillating hot spot
6275	Oscillating hot spot
6274	Oscillating hot spot
6273	Oscillating hot spot
6272	Oscillating hot spot
98295	Oscillating hot spot
6271	Oscillating hot spot
6292	Persistent hot spot
6291	Persistent hot spot
103280	Historical hot spot
6296	Persistent hot spot
6295	Persistent hot spot
6294	Persistent hot spot
6293	Persistent hot spot
103364	No pattern detected
103363	No pattern detected
103361	Persistent cold spot
103358	Persistent cold spot
103357	Persistent cold spot
6600	Persistent cold spot
6598	Persistent cold spot
6597	Persistent cold spot
6596	Persistent cold spot
103360	Persistent cold spot
103359	Persistent cold spot
5668	Historical cold spot
5667	Historical cold spot
5666	Sporadic hot spot
5665	No pattern detected
5671	Sporadic hot spot
5649	Sporadic hot spot
114180	No pattern detected
103173	Sporadic hot spot
5677	Oscillating hot spot
5676	Historical cold spot
5675	Historical cold spot
5674	Historical cold spot
5673	Sporadic hot spot
5660	Sporadic hot spot
5659	New hot spot
5658	Oscillating hot spot
5657	No pattern detected
5656	Oscillating hot spot
5655	Historical cold spot
5654	Persistent cold spot
5653	New hot spot
5652	Sporadic hot spot
5651	Oscillating hot spot
5650	New hot spot
5664	Oscillating hot spot
5663	Historical cold spot
5662	No pattern detected
5661	Historical cold spot
5672	Oscillating hot spot
177971	Intensifying cold spot
6405	Intensifying cold spot
114199	Historical cold spot
103314	Intensifying cold spot
6406	Intensifying cold spot
6411	Intensifying cold spot
6410	Intensifying cold spot
6408	Oscillating cold spot
6403	Intensifying cold spot
6402	Oscillating cold spot
6401	Intensifying cold spot
6400	Intensifying cold spot
6414	Intensifying cold spot
6404	Intensifying cold spot
6423	Intensifying cold spot
6422	Oscillating cold spot
6421	Oscillating cold spot
6420	Intensifying cold spot
6419	Historical cold spot
6418	Oscillating cold spot
6417	Intensifying cold spot
179271	Oscillating cold spot
103159	Oscillating cold spot
103158	Oscillating cold spot
103157	Oscillating cold spot
103155	Historical cold spot
5565	Oscillating cold spot
5564	Oscillating cold spot
5563	Oscillating cold spot
103154	Oscillating cold spot
5568	Oscillating cold spot
5567	Oscillating cold spot
5566	Historical cold spot
5554	Oscillating cold spot
5553	Oscillating cold spot
5552	Oscillating cold spot
5551	Oscillating cold spot
5550	Oscillating cold spot
5549	Historical cold spot
5548	Oscillating cold spot
5562	Oscillating cold spot
5559	Historical cold spot
5557	Oscillating cold spot
5556	Oscillating cold spot
6475	Oscillating cold spot
98310	Oscillating cold spot
98309	No pattern detected
6480	No pattern detected
6479	Oscillating cold spot
6478	Oscillating cold spot
6477	Oscillating cold spot
6452	Oscillating cold spot
6473	Oscillating cold spot
6469	No pattern detected
6468	Oscillating cold spot
6467	Oscillating cold spot
6465	Oscillating cold spot
6464	Oscillating cold spot
6451	Oscillating cold spot
98312	No pattern detected
6476	Oscillating cold spot
6463	Oscillating cold spot
6462	Oscillating cold spot
6461	Oscillating cold spot
6460	Oscillating cold spot
6459	Oscillating cold spot
6458	Oscillating cold spot
6457	Oscillating cold spot
6455	Historical cold spot
6454	Oscillating cold spot
6453	Oscillating cold spot
177709	No pattern detected
103163	No pattern detected
103160	Oscillating cold spot
103161	No pattern detected
5616	No pattern detected
5615	No pattern detected
5613	No pattern detected
5631	Persistent cold spot
103162	No pattern detected
5620	No pattern detected
5618	No pattern detected
5634	Oscillating cold spot
103172	Persistent cold spot
103171	Oscillating cold spot
103170	Persistent cold spot
103169	Historical cold spot
103168	Persistent cold spot
103167	Persistent cold spot
5632	Persistent cold spot
5641	Persistent cold spot
5640	Intensifying cold spot
5639	Persistent cold spot
5638	Persistent cold spot
5637	Persistent cold spot
5636	Oscillating cold spot
5635	Persistent cold spot
5630	Persistent cold spot
5629	Persistent cold spot
5628	Intensifying cold spot
5627	Intensifying cold spot
5626	Oscillating cold spot
5625	Oscillating cold spot
5624	Persistent cold spot
5623	Oscillating cold spot
123807	Historical hot spot
5468	Sporadic hot spot
5467	Sporadic hot spot
103133	Sporadic hot spot
5470	No pattern detected
5466	Sporadic hot spot
103135	No pattern detected
5469	Sporadic hot spot
103110	No pattern detected
5368	Persistent hot spot
5367	Persistent hot spot
5365	Sporadic hot spot
103107	Persistent hot spot
5379	Historical hot spot
5378	Historical hot spot
5377	Intensifying hot spot
5376	Persistent hot spot
5375	Sporadic hot spot
5345	Persistent hot spot
103109	Sporadic hot spot
103108	Sporadic hot spot
5363	Persistent hot spot
5362	Persistent hot spot
5361	Historical hot spot
5360	Historical hot spot
5359	Historical hot spot
5358	Sporadic hot spot
5356	Persistent hot spot
5354	Persistent hot spot
5353	Sporadic hot spot
5352	Sporadic hot spot
5351	Persistent hot spot
5350	Historical hot spot
5349	Persistent hot spot
5348	Persistent hot spot
5347	Sporadic hot spot
5346	Sporadic hot spot
4909	Oscillating hot spot
5064	Historical hot spot
6310	Persistent hot spot
6309	Persistent hot spot
6308	Persistent hot spot
6312	Persistent hot spot
6305	Persistent hot spot
6315	Historical hot spot
6314	Persistent hot spot
5063	Historical hot spot
165579	Sporadic hot spot
103279	Persistent hot spot
103278	Historical hot spot
6257	Sporadic hot spot
6255	Sporadic hot spot
6254	Sporadic hot spot
98285	Historical hot spot
6261	Sporadic hot spot
6260	Sporadic hot spot
6259	Sporadic hot spot
5608	Persistent cold spot
5243	Historical hot spot
5244	Historical hot spot
4932	Sporadic hot spot
4931	Sporadic hot spot
4930	Sporadic hot spot
4928	Oscillating hot spot
4927	Sporadic hot spot
4926	Oscillating hot spot
4924	No pattern detected
4919	Sporadic hot spot
4918	Sporadic hot spot
4917	Oscillating hot spot
4916	Sporadic hot spot
4913	Sporadic hot spot
4912	Sporadic hot spot
4911	Sporadic hot spot
4908	Oscillating hot spot
4906	Oscillating hot spot
4895	Sporadic hot spot
179007	Sporadic hot spot
4929	Oscillating hot spot
5062	No pattern detected
5260	Sporadic hot spot
5259	Historical hot spot
5258	Historical hot spot
5257	Historical hot spot
5255	Historical hot spot
5254	Historical hot spot
5250	Sporadic hot spot
5253	No pattern detected
5252	No pattern detected
5251	No pattern detected
5246	No pattern detected
179221	Historical hot spot
5241	Historical hot spot
5240	Historical hot spot
179162	Persistent hot spot
103184	Sporadic hot spot
5678	Persistent hot spot
5070	Historical hot spot
103182	Historical hot spot
5687	Sporadic hot spot
5686	Sporadic hot spot
5685	Sporadic hot spot
5684	Sporadic hot spot
5682	Persistent hot spot
5681	Sporadic hot spot
5679	No pattern detected
5089	No pattern detected
5088	No pattern detected
5069	Sporadic hot spot
5068	Historical hot spot
5067	Historical hot spot
5066	Historical hot spot
5065	Historical hot spot
5087	Historical hot spot
5086	Historical hot spot
5085	Historical hot spot
5081	Historical hot spot
5080	Historical hot spot
5078	No pattern detected
5077	No pattern detected
5075	Sporadic hot spot
5073	Historical hot spot
5072	Historical hot spot
5061	No pattern detected
5060	Sporadic hot spot
5058	Historical hot spot
5057	Historical hot spot
5056	No pattern detected
5055	Historical hot spot
5054	No pattern detected
5053	Sporadic hot spot
5052	Historical hot spot
5051	Historical hot spot
5050	No pattern detected
5049	Historical hot spot
5048	Historical hot spot
5047	Sporadic hot spot
103187	Sporadic hot spot
103185	Sporadic hot spot
5683	Sporadic hot spot
5541	Oscillating cold spot
5540	No pattern detected
114178	Oscillating cold spot
114179	Persistent cold spot
5537	No pattern detected
5536	Persistent cold spot
103149	No pattern detected
5546	Oscillating cold spot
5545	No pattern detected
5544	Persistent cold spot
5543	Persistent cold spot
98256	Persistent cold spot
5607	Persistent cold spot
5606	Persistent cold spot
5605	Persistent cold spot
5603	Persistent cold spot
5602	Persistent cold spot
179306	Historical cold spot
98257	Persistent cold spot
112799	Sporadic hot spot
98265	Persistent hot spot
98264	Historical hot spot
5699	Sporadic hot spot
5698	Sporadic hot spot
5697	Sporadic hot spot
5696	Sporadic hot spot
98263	Sporadic hot spot
98262	Sporadic hot spot
5695	Sporadic hot spot
5694	Sporadic hot spot
5692	Sporadic hot spot
5690	Historical hot spot
5689	Sporadic hot spot
138191	Historical hot spot
5701	Sporadic hot spot
5700	Sporadic hot spot
5646	No pattern detected
5645	No pattern detected
5644	No pattern detected
98258	No pattern detected
112798	No pattern detected
112797	No pattern detected
98260	No pattern detected
98259	No pattern detected
5648	No pattern detected
5643	No pattern detected
5642	No pattern detected
3857	No pattern detected
5516	Historical hot spot
5506	No pattern detected
98302	No pattern detected
4175	Historical cold spot
3940	Historical cold spot
4435	No pattern detected
4729	Historical hot spot
4738	No pattern detected
103059	Historical hot spot
4583	Historical hot spot
4557	Historical hot spot
102997	Historical hot spot
5412	No pattern detected
5406	Historical hot spot
5398	Historical hot spot
103010	Historical hot spot
4708	Historical hot spot
103014	Historical hot spot
5312	Historical hot spot
177261	No pattern detected
4765	Historical hot spot
4809	Historical hot spot
4806	No pattern detected
5093	Historical hot spot
5131	No pattern detected
4020	Historical cold spot
4002	Historical cold spot
4536	Historical hot spot
5487	Historical hot spot
103323	No pattern detected
6436	Historical cold spot
103122	No pattern detected
5590	Historical cold spot
6278	No pattern detected
103362	Historical cold spot
6413	Historical cold spot
6409	Historical cold spot
6407	No pattern detected
4031	Historical cold spot
98315	No pattern detected
6466	No pattern detected
103166	No pattern detected
5373	Historical hot spot
5371	Historical hot spot
5355	Historical hot spot
103295	Historical hot spot
98287	No pattern detected
5245	Historical hot spot
103183	Historical hot spot
5688	No pattern detected
5680	Historical hot spot
5547	Historical cold spot
5542	No pattern detected
5691	Historical hot spot
5647	No pattern detected
4673	No pattern detected
4659	Historical hot spot
5509	No pattern detected
179009	Historical cold spot
4174	Historical cold spot
4142	No pattern detected
4606	No pattern detected
4380	Historical cold spot
4947	No pattern detected
4706	No pattern detected
5307	Historical hot spot
5320	Historical hot spot
5222	Historical hot spot
5232	Historical hot spot
5206	Historical hot spot
4827	Historical cold spot
4864	Historical cold spot
4861	Historical cold spot
4768	No pattern detected
4756	Historical hot spot
5026	Historical hot spot
102976	Historical cold spot
4014	No pattern detected
3963	Historical cold spot
4112	Historical hot spot
4987	Historical cold spot
103101	No pattern detected
6303	Historical hot spot
178968	Historical hot spot
103139	Historical cold spot
114200	Historical cold spot
103317	Historical cold spot
6437	No pattern detected
6599	Historical cold spot
4915	Historical hot spot
102995	Historical cold spot
4495	Historical cold spot
5507	Historical hot spot
98235	Historical hot spot
4170	Historical cold spot
4364	Historical cold spot
4379	No pattern detected
4956	No pattern detected
103015	Historical hot spot
4698	Historical hot spot
178847	Historical hot spot
5278	Historical hot spot
103053	No pattern detected
4748	No pattern detected
5114	Historical hot spot
5108	Historical hot spot
4041	No pattern detected
4130	No pattern detected
4049	No pattern detected
4010	Historical cold spot
4988	Historical cold spot
5001	Historical cold spot
178874	Historical hot spot
98199	No pattern detected
98293	No pattern detected
5357	No pattern detected
6311	Historical hot spot
6256	No pattern detected
6262	Historical hot spot
4494	No pattern detected
4658	No pattern detected
6325	No pattern detected
4310	No pattern detected
4308	No pattern detected
[truncated: 106 more rows]
