# Supplementary material for: Spatiotemporal dynamics of breast cancer screening across half a million invitations in Geneva, Switzerland
Source: Commun Med (Lond). 2026 Mar 19;6:310. doi: 10.1038/s43856-026-01451-7 (PMC13216522; doi:10.1038/s43856-026-01451-7)
Supplement: Supplementary file 5 — Supplementary Data 3 [file 43856_2026_1451_MOESM5_ESM.xlsx]

## Sheet: Panel_A
Biennial_interval	SPTM_class	Mean_participation_rate	CI_lower	CI_upper
2004	Diminishing cold spot	15.7911	13.5931	17.989
2004	Diminishing hot spot	31.0724	29.4247	32.7201
2004	Historical cold spot	20.5186	19.4843	21.5529
2004	Historical hot spot	26.0366	25.4435	26.6296
2004	Intensifying cold spot	17.8864	16.0082	19.7646
2004	Intensifying hot spot	25.3642	24.4873	26.2412
2004	New hot spot	25.3927	24.2393	26.5461
2004	No pattern detected	22.8766	22.4048	23.3483
2004	Oscillating cold spot	21.9057	21.4617	22.3497
2004	Oscillating hot spot	20.4929	19.7056	21.2801
2004	Persistent cold spot	17.139	16.5906	17.6874
2004	Persistent hot spot	27.3828	26.8113	27.9542
2004	Sporadic hot spot	25.4476	25.0719	25.8233
2006	Diminishing cold spot	17.9075	16.4805	19.3344
2006	Diminishing hot spot	33.837	32.8293	34.8447
2006	Historical cold spot	21.962	21.2179	22.7062
2006	Historical hot spot	29.1125	28.5356	29.6893
2006	Intensifying cold spot	20.0503	18.7937	21.3069
2006	Intensifying hot spot	28.4158	27.5207	29.3109
2006	New hot spot	27.6286	26.1648	29.0924
2006	No pattern detected	24.8345	24.3447	25.3242
2006	Oscillating cold spot	23.3276	22.9041	23.7511
2006	Oscillating hot spot	24.941	24.1173	25.7647
2006	Persistent cold spot	19.708	19.2238	20.1921
2006	Persistent hot spot	30.7821	30.2376	31.3266
2006	Sporadic hot spot	27.9273	27.5509	28.3036
2008	Diminishing cold spot	17.0633	15.7366	18.3901
2008	Diminishing hot spot	37.2657	35.1622	39.3693
2008	Historical cold spot	22.0012	21.1712	22.8313
2008	Historical hot spot	30.0233	29.4751	30.5715
2008	Intensifying cold spot	19.1943	17.808	20.5807
2008	Intensifying hot spot	31.5317	30.3052	32.7581
2008	New hot spot	27.7471	24.6413	30.8529
2008	No pattern detected	26.299	25.8841	26.7139
2008	Oscillating cold spot	24.1103	23.6351	24.5855
2008	Oscillating hot spot	27.5956	26.8033	28.388
2008	Persistent cold spot	20.1877	19.6337	20.7416
2008	Persistent hot spot	33.2021	32.5855	33.8187
2008	Sporadic hot spot	29.9356	29.5157	30.3555
2010	Diminishing cold spot	23.8685	22.1531	25.584
2010	Diminishing hot spot	40.3943	38.023	42.7655
2010	Historical cold spot	26.6707	25.7236	27.6179
2010	Historical hot spot	35.5002	34.8063	36.194
2010	Intensifying cold spot	22.8417	21.0194	24.6639
2010	Intensifying hot spot	35.9894	35.0037	36.9751
2010	New hot spot	33.9438	29.1327	38.7548
2010	No pattern detected	32.0115	31.5469	32.4761
2010	Oscillating cold spot	28.015	27.5338	28.4963
2010	Oscillating hot spot	32.4617	31.4733	33.4501
2010	Persistent cold spot	24.4579	23.8384	25.0774
2010	Persistent hot spot	38.8012	38.2139	39.3885
2010	Sporadic hot spot	35.2462	34.8203	35.6721
2012	Diminishing cold spot	26.8282	24.7878	28.8687
2012	Diminishing hot spot	40.8509	39.4126	42.2891
2012	Historical cold spot	27.115	26.2736	27.9565
2012	Historical hot spot	37.4949	36.9632	38.0267
2012	Intensifying cold spot	22.8668	21.0818	24.6519
2012	Intensifying hot spot	39.109	38.1693	40.0487
2012	New hot spot	32.566	30.6147	34.5172
2012	No pattern detected	33.6337	33.1955	34.0719
2012	Oscillating cold spot	29.2858	28.7984	29.7732
2012	Oscillating hot spot	34.7025	33.8906	35.5144
2012	Persistent cold spot	24.992	24.4109	25.5731
2012	Persistent hot spot	39.2578	38.782	39.7336
2012	Sporadic hot spot	37.6303	37.246	38.0147
2014	Diminishing cold spot	25.7941	24.7905	26.7976
2014	Diminishing hot spot	41.2712	40.2034	42.339
2014	Historical cold spot	28.6001	27.9569	29.2433
2014	Historical hot spot	37.7884	37.2023	38.3746
2014	Intensifying cold spot	23.61	21.916	25.304
2014	Intensifying hot spot	39.745	39.1038	40.3861
2014	New hot spot	32.8428	30.8445	34.8411
2014	No pattern detected	33.8608	33.4262	34.2955
2014	Oscillating cold spot	29.3415	28.8773	29.8057
2014	Oscillating hot spot	35.6913	34.8426	36.54
2014	Persistent cold spot	25.9858	25.5138	26.4577
2014	Persistent hot spot	40.309	39.754	40.864
2014	Sporadic hot spot	36.9019	36.5446	37.2593
2016	Diminishing cold spot	31.171	30.2573	32.0846
2016	Diminishing hot spot	44.1541	42.9168	45.3913
2016	Historical cold spot	31.8115	31.03	32.5929
2016	Historical hot spot	41.6354	41.1417	42.1291
2016	Intensifying cold spot	26.1767	24.4064	27.947
2016	Intensifying hot spot	44.5061	43.5756	45.4366
2016	New hot spot	34.9168	33.3436	36.4901
2016	No pattern detected	37.4474	36.9921	37.9028
2016	Oscillating cold spot	33.4668	33.0422	33.8914
2016	Oscillating hot spot	40.7663	40.0563	41.4763
2016	Persistent cold spot	28.6796	28.1439	29.2154
2016	Persistent hot spot	42.8325	42.3745	43.2904
2016	Sporadic hot spot	41.201	40.824	41.5779
2018	Diminishing cold spot	33.9559	32.6156	35.2962
2018	Diminishing hot spot	46.7035	45.2931	48.1139
2018	Historical cold spot	35.4141	34.5536	36.2745
2018	Historical hot spot	43.5382	43.0857	43.9907
2018	Intensifying cold spot	25.9939	24.2113	27.7764
2018	Intensifying hot spot	48.0854	47.2275	48.9434
2018	New hot spot	41.1637	39.2563	43.0711
2018	No pattern detected	40.0069	39.5536	40.4601
2018	Oscillating cold spot	36.0471	35.58	36.5141
2018	Oscillating hot spot	42.7441	41.9423	43.546
2018	Persistent cold spot	32.1607	31.5965	32.7248
2018	Persistent hot spot	45.6186	45.141	46.0961
2018	Sporadic hot spot	44.1221	43.7506	44.4937
2020	Diminishing cold spot	36.5611	35.4389	37.6833
2020	Diminishing hot spot	47.4229	45.7201	49.1258
2020	Historical cold spot	37.654	36.5074	38.8007
2020	Historical hot spot	44.2605	43.6731	44.8478
2020	Intensifying cold spot	27.7977	25.1104	30.485
2020	Intensifying hot spot	49.2364	48.3105	50.1624
2020	New hot spot	43.7801	41.0846	46.4756
2020	No pattern detected	41.3719	40.9163	41.8275
2020	Oscillating cold spot	35.6259	35.1525	36.0994
2020	Oscillating hot spot	45.6781	44.9689	46.3873
2020	Persistent cold spot	33.1022	32.5149	33.6895
2020	Persistent hot spot	47.5072	47.0286	47.9857
2020	Sporadic hot spot	46.1729	45.8464	46.4994

## Sheet: Panel_B
STPM_category	median	Q1	Q3	IQR	lower_whisker	upper_whisker	n_outliers	n_observations
Historical hot spot	43.6874	41.3567	46.4706	5.11391	35.2544	53.9216	7	213
Persistent cold spot	33.3734	30.4242	36.3417	5.91755	21.9527	42.5532	3	248
No pattern detected	41.6149	39.1215	43.9224	4.80093	32.1168	50.3067	19	368
Sporadic hot spot	45.8596	44.2912	47.8401	3.54893	39.1304	53.0172	11	346
Historical cold spot	38.3154	33.8617	41.7407	7.87902	23.8432	49.1379	3	130
Oscillating cold spot	36.3636	33.1128	38.3202	5.20739	25.3535	44.3478	6	284
Persistent hot spot	47.5519	45.5285	49.7354	4.20699	41.1765	54.4186	5	194
Intensifying hot spot	48.7089	47.6789	50.7667	3.08783	44.7028	54.9645	1	30
Diminishing cold spot	37.3041	35.5295	37.6322	2.10268	33.1868	39.4558	1	15
Intensifying cold spot	28.9963	22.0972	31.4428	9.34562	12.6958	41.6667	1	39
Oscillating hot spot	45.8307	43.8596	47.6517	3.79201	39.5062	51.6854	3	104
Diminishing hot spot	47.7204	47.1204	49.1892	2.06877	44.6494	49.7175	1	9
New hot spot	42.4069	42.4049	44.4687	2.06389	42.4028	46.5306	0	3

## Sheet: Panel_C
STPM_category	median	Q1	Q3	IQR	lower_whisker	upper_whisker	n_outliers	n_observations
Historical hot spot	1.9821	0.758895	8.03808	7.27918	0	10.9185	0	213
Persistent cold spot	8.88878	4.26441	10.5512	6.28681	0	11.3173	0	248
No pattern detected	2.75209	0.605249	8.64527	8.04002	0	11.1332	0	368
Sporadic hot spot	2.27262	0.565272	5.61792	5.05265	0	10.7435	0	346
Historical cold spot	2.67941	0.622384	7.27147	6.64909	0	11.3362	0	130
Oscillating cold spot	2.20605	0.631514	9.61962	8.98811	0.046063	11.229	0	284
Persistent hot spot	0.714318	0.288339	1.38176	1.09342	0	3.01179	24	194
Intensifying hot spot	2.07378	1.71646	2.69013	0.973675	0.719309	3.86843	0	30
Diminishing cold spot	8.99042	8.82636	9.10611	0.279754	8.66911	9.31414	2	15
Intensifying cold spot	2.28929	1.29052	10.364	9.07347	0.642997	11.2319	0	39
Oscillating hot spot	4.90995	0.0133022	5.71076	5.69745	0	10.5868	0	104
Diminishing hot spot	0.0736467	0.0562967	0.754383	0.698086	0.015617	0.922614	1	9
New hot spot	0.477106	0.30339	0.651127	0.347737	0.129673	0.825148	0	3

## Sheet: Panel_D
STPM_category	median	Q1	Q3	IQR	lower_whisker	upper_whisker	n_outliers	n_observations
Historical hot spot	0.649554	0.58153	0.718261	0.13673	0.382766	0.896103	6	213
Persistent cold spot	0.624078	0.547125	0.690134	0.143009	0.34028	0.880706	4	248
No pattern detected	0.624019	0.529199	0.703692	0.174493	0.289788	0.902735	4	368
Sporadic hot spot	0.631657	0.556644	0.70614	0.149496	0.380588	0.928749	2	346
Historical cold spot	0.59421	0.513446	0.670438	0.156991	0.304117	0.90123	3	130
Oscillating cold spot	0.609477	0.502447	0.684025	0.181578	0.287821	0.821145	2	284
Persistent hot spot	0.605203	0.542758	0.675299	0.132541	0.407204	0.810414	2	194
Intensifying hot spot	0.680595	0.569091	0.73126	0.162168	0.443116	0.805816	0	30
Diminishing cold spot	0.747844	0.736046	0.76157	0.0255245	0.705303	0.765784	3	15
Intensifying cold spot	0.551796	0.423734	0.617321	0.193587	0.198527	0.895845	0	39
Oscillating hot spot	0.632466	0.532399	0.709657	0.177258	0.384128	0.906259	0	104
Diminishing hot spot	0.595757	0.585057	0.61114	0.0260833	0.550813	0.61114	3	9
New hot spot	0.504827	0.478361	0.522149	0.0437878	0.451895	0.539471	0	3
