# Supplementary material for: Spatiotemporal dynamics of breast cancer screening across half a million invitations in Geneva, Switzerland
Source: Commun Med (Lond). 2026 Mar 19;6:310. doi: 10.1038/s43856-026-01451-7 (PMC13216522; doi:10.1038/s43856-026-01451-7)
Supplement: Supplementary file 6 — Supplementary Data 4 [file 43856_2026_1451_MOESM6_ESM.xlsx]

## Sheet: SHAP_values
SHAP_SES deprivation	SHAP_Center density	SHAP_50-54	SHAP_55-59	SHAP_60-64	SHAP_65-69	SHAP_70-74	SHAP_X-coord	SHAP_Y-coord
0.245846	2.13768	0.11045	-0.417206	0.148138	-0.0265874	0.335302	6.62407	0.299055
0.334271	0.209495	0.0983821	-0.110408	0.163963	0.00426654	0.0929909	-0.437356	-4.33989
0.158437	-0.13785	-0.0520436	0.295839	-0.0433014	0.062673	-0.489104	4.0321	-2.79159
-0.00138248	-0.431838	-0.416379	-0.109809	-0.249028	-0.536312	-0.313932	4.2705	-3.26854
0.361775	0.859814	-0.114912	0.461288	0.0218663	0.0588127	0.147913	-0.637004	-4.86091
0.240436	0.178054	-0.0231804	-0.185908	-0.0507375	-0.0365304	0.0391225	-0.644825	-3.91137
-0.152133	-0.846994	0.0418135	-1.0669	-0.223195	0.135579	-0.141404	3.99444	-6.98079
-0.297901	-0.105027	-0.163112	-0.0604601	0.0511695	-0.252401	-0.11343	1.59458	-5.05661
-0.205354	-1.34042	-0.0553054	0.142206	0.275305	0.00256024	-0.307322	-0.154743	-6.96868
0.013106	0.732755	0.134829	-0.581518	0.0939516	0.0702081	-0.250931	-0.394856	-6.0894
0.00583303	-1.02754	-0.138621	-0.0114794	-0.0549564	-0.381092	0.296764	3.21658	-6.28801
0.378624	0.653109	-0.0677463	0.464936	0.0589252	0.0874106	0.0981793	0.0763048	-5.05571
0.0421975	-1.52725	-0.286508	0.271376	-0.164017	-0.711282	-0.20461	2.29167	-7.56789
0.227358	-0.569803	-0.232755	0.186434	-0.117064	-0.428258	0.265577	-0.429917	-5.65168
0.353376	-0.136899	-0.0713227	0.0828846	-0.164721	-0.152294	-0.0788303	-0.0828702	-4.74031
-0.926084	-0.344611	0.0788209	-0.417443	-0.0941725	0.126931	-0.0709055	5.61397	-6.60494
0.611203	-0.0201636	-0.10238	0.399433	0.0831222	-0.149189	0.223269	4.98335	-5.69541
0.307861	-0.90101	0.219755	-0.892899	0.126179	0.26114	-0.1161	3.06628	-6.78662
0.580603	-0.239093	0.101067	-0.331708	0.132862	0.184038	0.12468	5.01263	-4.30638
0.535597	-0.178293	0.0743396	0.172099	0.0464217	0.145811	0.142274	4.85981	-4.3983
-0.550753	-0.0960946	-0.0328617	-0.255385	-0.0143376	-0.23869	0.162675	4.63972	-4.60769
0.11479	-0.214309	-0.259651	-0.198841	-0.19104	-0.179732	-0.258743	4.57935	-2.80804
0.594113	-0.214938	0.014701	-0.25414	-0.0722823	0.232768	0.0174494	5.67324	-4.7305
0.33335	0.724668	-0.0457583	0.440546	-0.1758	-0.0467559	0.0364419	-0.0119329	-5.09512
-0.120269	0.210272	0.043423	0.127376	0.24487	-0.176176	0.398314	2.14292	-5.10504
0.141279	-2.23597	-0.064514	-0.984801	-0.0581884	0.047524	-0.350328	-1.07267	-7.51928
0.257223	0.040108	-0.0263002	0.0611186	0.027315	0.0478512	0.372141	2.44359	-3.25879
-0.323192	0.161721	-0.0940629	0.100515	-0.0561513	-0.083799	-0.137914	4.59008	-3.33557
0.2773	-0.138225	0.197539	0.163165	0.150171	0.0811639	-0.150412	5.71138	-2.66861
0.360015	-1.38292	-0.0223143	0.257193	-0.436076	0.00606536	-0.0276939	-0.596106	-6.66028
0.379619	0.188014	-0.0239251	-0.130378	0.0774297	-0.261472	0.308724	3.75666	-4.93342
0.429298	-0.980762	-0.0196983	0.388752	0.0771546	-0.0409638	0.159742	-1.71306	-6.29095
0.64825	-0.605515	0.138733	0.241131	-0.104116	0.0151623	-0.0903561	5.48137	-5.25638
0.09406	0.674515	0.196538	0.0608496	0.0254796	-0.0950431	0.369426	3.80523	3.72704
0.398296	-1.50272	-0.0831538	0.292177	0.218353	0.0493436	-0.00533694	-3.47201	-1.83152
0.111232	0.570582	-0.0368564	0.150989	0.128564	-0.102111	-0.163591	4.26657	2.42837
0.640045	-0.685664	0.113649	0.120282	0.0936597	0.00675398	0.139716	-3.63177	0.794435
-0.0832148	0.505476	-0.484388	-0.422496	0.24865	-0.260728	-0.0694257	3.96643	-0.286176
0.28974	0.714376	0.0627336	0.28173	0.0795946	-0.0267926	-0.0793167	4.06286	2.46344
-0.17799	-0.0357109	-0.037747	0.106009	0.0723919	0.0256596	-0.152589	2.93197	0.19228
0.179399	1.18468	0.0265806	0.135577	0.0758971	-0.13405	0.314156	3.79896	2.61575
0.35859	0.722374	-0.446612	-0.522567	0.142702	-0.152191	0.0985836	3.2334	2.3512
0.053903	1.3366	0.249256	0.338224	0.0432225	-0.0639992	0.439737	4.15901	2.62074
0.0362285	0.369103	-0.0031005	0.097706	0.0216079	0.000833626	0.051645	4.00329	2.15355
0.20424	1.21224	0.156601	-0.246651	-0.127201	0.0635307	0.615556	4.51014	2.40856
-0.223868	0.00188083	-0.16794	0.0358055	-0.0280621	-0.124029	-0.31187	3.3219	1.5296
0.285713	1.48699	0.314055	0.272836	0.293671	0.447471	0.148873	4.69141	2.74292
-0.0255295	0.526283	-0.106444	-0.453404	-0.539462	-0.0437684	-0.0849707	3.52637	1.84785
0.211243	1.2454	0.0366791	0.15615	0.0361138	0.345144	-0.0831224	4.34149	2.10929
0.218157	0.601948	-0.0441539	0.158857	-0.164091	-0.0986533	0.219074	4.81473	2.16938
-0.106526	0.797677	-0.153503	-0.754181	-0.0072387	-0.0580121	-0.169532	2.88481	2.16474
-0.15359	0.290445	-0.016804	0.0722939	0.0321117	-0.0931042	0.216984	3.87688	2.00021
-0.289964	0.510241	-0.0223564	0.14335	0.0666785	0.404647	-0.0748436	4.36476	2.89484
0.246367	0.475358	0.0898096	0.144286	-0.308348	0.310353	0.106752	3.80868	2.14348
0.0428665	0.990217	-0.0213433	0.0391843	-0.069204	-0.00494163	-0.153869	2.52373	2.75644
0.182919	1.39842	0.0248474	0.3599	0.0873097	-0.11931	0.263913	4.46391	2.35588
0.189779	1.35056	0.108002	0.244189	-0.0676434	0.457737	-0.0753733	4.27136	2.55429
0.216414	1.0599	-0.112573	0.0750807	0.0590342	0.0488369	-0.134368	3.30977	2.1892
0.151368	0.575416	-0.000474448	0.134975	0.0140943	-0.0139586	0.0609366	4.10316	2.08518
0.179294	0.492106	0.0647872	0.255454	0.068361	-0.039459	-0.02559	4.16836	2.43423
0.242926	0.799892	0.107588	0.187873	0.0468788	0.313012	-0.0473014	4.07642	2.20935
0.14438	1.2024	0.0165214	0.152618	-0.0124606	-0.0466174	-0.0873216	4.25691	2.36322
0.100915	1.31838	0.0776925	-0.0232692	0.076181	0.248758	-0.075682	2.88567	2.51225
-0.18258	1.15001	0.0394734	0.212105	0.0786607	0.041073	0.0453533	4.16907	2.21732
0.261524	0.592718	-0.0221668	0.295901	0.0847539	-0.0028042	-0.0262175	4.63525	2.40648
-0.134405	0.280236	0.0626998	0.143483	-0.116273	0.250127	0.0608516	3.75639	2.00622
0.188862	1.31719	-0.00629579	0.206927	0.10339	-0.0423953	-0.186265	4.24454	2.31884
0.342734	0.605384	0.0956252	0.254214	0.0624976	0.0592919	0.151804	4.26109	2.58455
-0.112915	0.995312	-0.0455585	0.0784935	0.0653454	-0.138563	-0.255894	3.13217	2.48221
-0.172837	0.0564404	0.0011041	0.138504	0.0299264	-0.00724853	-0.0455038	3.38261	0.676656
-0.381917	0.971691	-0.0871633	0.0409628	-0.217602	-0.115645	-0.152721	3.4937	2.91798
-0.091759	0.873637	0.0875257	-0.58587	-0.529593	-0.0371313	-0.101078	2.28898	2.49988
-0.0573752	0.0583059	-0.0900825	0.0721486	-0.0212055	-0.0957218	-0.225315	2.85653	0.630949
-0.0629055	0.542634	0.0832093	0.149031	-0.136573	0.303546	-0.112215	4.05928	1.69548
0.239514	0.694631	0.276864	0.238981	0.0193532	-0.0690577	0.383078	4.53804	2.43622
-0.263528	-0.216976	-0.19015	0.0313548	-0.120107	-0.111767	-0.419	2.65134	0.707808
-0.431488	1.01456	0.0111405	0.0537991	0.00329296	-0.169514	-0.129311	3.91073	2.5776
-0.241317	0.337691	-0.0865399	0.109083	-0.299108	0.00720247	0.233801	3.75163	0.77819
0.326882	0.682669	0.298404	0.176245	0.102886	0.0490283	0.348904	4.52187	2.37296
-0.0172136	1.33388	-0.0834156	0.2108	0.0181436	-0.107189	-0.222135	3.49926	2.65332
0.146874	1.05023	0.199369	0.311572	-0.0220709	-0.172617	0.406216	3.74242	2.55477
0.107	0.75733	-0.079233	0.182318	-0.0562274	-0.130732	-0.263801	3.87765	1.8074
-0.148932	0.987768	0.172173	-0.593448	-0.129205	0.460083	-0.0597249	3.57669	2.43168
-0.0438669	0.176311	-0.0744424	0.0874677	-0.240748	-0.164676	-0.129945	3.2508	0.718652
0.183539	0.854679	0.00678221	0.286072	0.0939505	0.107096	0.0666776	4.78752	2.45103
-0.0382476	0.224833	-0.174249	0.0820953	0.0674916	-0.0594224	-0.319798	3.33155	0.985768
0.277888	1.30279	0.319654	0.395005	0.0465001	0.0903714	0.442271	3.75042	2.76874
0.0122538	0.547223	-0.0214518	-0.413328	0.0321224	0.0347083	0.0375613	4.93227	2.28094
0.0984068	0.853169	0.0180191	0.163129	0.136883	0.163881	-0.0266271	4.87049	2.67597
0.288624	1.22273	0.0725331	0.15725	-0.142641	0.289678	-0.0613998	3.27551	2.30942
-0.151924	1.39909	0.0168469	0.00982441	0.115909	-0.164205	-0.0676987	4.79526	0.570772
-1.54907	0.0142454	-0.114452	-0.334996	-0.183693	-0.356046	-0.135266	4.69	-5.86882
-0.382116	1.40145	-0.146643	0.229856	0.11428	-0.225997	-0.127023	4.91674	1.03479
-1.07497	0.293112	-0.612155	-0.653625	0.0148795	-0.133592	-0.0992296	3.53082	-0.297664
1.05297	0.647502	0.182114	0.261391	-0.120627	0.199629	0.276185	7.28921	-3.16567
0.0888586	2.04783	0.217603	-0.34046	0.19687	0.368969	-0.0271229	6.19125	1.17569
-1.53466	-0.776758	-0.109656	-0.638826	-0.0167588	-0.147913	-0.126528	4.89157	-5.68529
0.34533	1.90205	0.367077	-0.278776	-0.0050407	0.0516132	0.316242	6.2966	-0.49826
-0.0579865	1.79039	-0.0981246	0.0597057	0.0482964	0.0176676	0.0194211	6.06382	0.670166
-0.310073	-0.916554	-0.49986	-0.200518	-0.915169	-0.357394	-0.225903	3.25216	-0.973539
0.0585638	1.77742	-0.0190948	0.22285	0.160896	0.245622	0.0765708	6.22743	1.70247
0.0969683	2.06943	-0.00599763	0.126124	0.109201	-0.0492616	0.00688365	6.07288	1.09214
0.285642	2.05374	0.300223	0.133996	0.0364476	0.0564867	0.4039	6.58858	0.47562
0.0228111	1.91267	-0.0523872	0.221044	0.176823	0.105279	-0.0115618	6.29331	-0.526498
-0.356544	1.77634	-0.167189	-0.00464151	0.0994909	-0.322767	-0.193567	5.58994	-0.850432
0.295411	2.0507	0.0266955	0.12305	0.185571	-0.0551445	-0.0170613	5.99339	-0.560791
-0.132053	1.49346	0.128941	0.187798	0.0101577	0.393616	0.118068	5.77252	1.37151
0.258752	1.19662	0.262943	-0.0473285	0.115183	0.000936994	0.069236	5.86451	1.30004
-0.263031	2.03235	-0.0812721	0.226027	-0.176891	0.140806	0.0644863	6.37396	1.49644
-0.0661982	1.87317	-0.0830409	0.199898	0.0746284	0.0205872	-0.00291778	6.13748	0.644655
0.233763	0.847337	0.316114	0.104429	0.275699	0.0734021	-0.20832	4.55851	0.0682954
0.371034	1.69505	0.645655	-0.0873514	0.221883	0.10734	0.487276	6.39999	0.765442
-0.191141	1.94625	-0.140935	0.28315	0.0482409	-0.0486136	-0.178639	5.31756	1.19802
-1.34888	0.260545	-0.0833719	-0.0731231	0.0328921	-0.0635448	-0.0508448	4.80641	-5.39371
-0.159041	0.430253	0.282936	-0.316771	0.110121	-0.106268	0.0686301	5.03094	0.264481
-0.260517	1.46649	-0.225243	0.11645	0.119307	-0.0582158	-0.295227	5.15886	0.221603
-0.265951	1.24233	-0.0944007	0.0798828	-0.537795	-0.276347	0.131465	5.67233	0.814
-0.185469	-0.351366	-0.478798	-0.272043	-0.447005	-0.543656	-0.476691	3.10303	-1.24427
0.366473	1.08168	-0.159759	-0.0956405	-0.0569029	-0.0722544	-0.158206	-3.5884	-0.929478
0.235246	-0.0241826	0.0722575	0.217345	0.0900587	0.048832	0.071316	0.571644	-0.0268003
0.650744	1.49604	0.196738	0.302911	0.152696	0.0945515	-0.243006	-3.26774	0.873523
0.378009	1.24146	0.274036	-0.102416	0.189772	-0.114813	-0.0525343	-2.0553	-0.631227
-0.127803	0.744479	-0.27618	-0.115576	-0.260339	-0.0689635	-0.140247	-2.38649	-0.513157
-0.225659	0.675466	0.0351578	-0.0361287	-0.0258409	-0.0172434	-0.0838732	-2.75083	-0.86065
0.0035058	1.41225	-0.0569943	0.124433	-0.142177	-0.0229247	0.35592	3.03735	-1.12253
0.13422	1.23524	0.114104	0.243129	0.17499	0.304636	0.116355	-1.56692	-0.119659
0.516748	1.32922	0.478245	0.124753	0.380863	0.0566367	-0.0473094	-3.22282	-2.44135
-0.00871908	1.17804	0.0441364	-0.0544693	-0.25021	0.106845	-0.0347544	-2.02853	-0.16883
-0.0778956	0.895983	-0.0566427	0.0371773	0.0185716	-0.13901	0.140262	-3.28276	-2.13043
0.539278	1.32883	0.0148935	0.121629	0.0563407	0.043705	0.149878	-2.97888	-2.81786
0.116803	1.12179	0.00196519	0.177689	-0.023617	-0.0580948	0.127268	-2.62478	-1.23207
-0.339158	0.00482813	-0.076674	-0.0882197	-0.528653	-0.431811	-0.186142	-5.51646	-4.8645
0.193507	0.939469	0.0921979	0.0644985	0.145819	0.103917	0.0476731	-1.91655	0.358108
0.081724	0.963992	-0.0505122	-0.0123198	-0.0216194	-0.0203464	0.162378	-3.93777	-2.3161
-0.441192	-0.0634193	-0.280911	-0.104361	-0.147297	-0.129489	-0.178086	-5.42682	-5.43108
0.249859	0.969006	0.33646	-0.269562	0.137523	0.163117	-0.0759799	-2.95515	-1.50517
-0.613254	-0.0139078	-0.277735	-0.363524	-0.043554	-0.293196	-0.218893	-5.51326	-5.06296
0.363268	0.930331	0.0332058	0.192134	0.158624	0.044856	0.01961	-2.9779	-1.49396
-0.202592	0.682887	0.0974409	0.067384	-0.0113255	0.0127799	0.00062083	-3.56481	-1.84315
0.344288	1.01456	0.189156	0.0419312	0.148064	-0.0348565	-0.115956	-2.37267	-0.813281
-0.0881111	0.963678	-0.0802973	-0.120015	-0.0187816	-0.0299362	-0.0694313	-3.98471	-2.28638
-0.0286112	0.493616	-0.01973	0.117478	-0.0345507	-0.0843247	0.250718	-4.22816	-3.45348
0.00681817	1.09722	0.05887	-0.0351539	-0.239154	0.0697338	-0.10947	-2.68722	-0.682532
0.268817	0.385331	0.386267	0.291228	0.428823	0.235537	0.0226561	-4.67888	-4.22643
-0.139296	0.761775	-0.0219098	0.0427878	0.0555726	-0.079765	0.0881445	-4.06795	-2.53631
-0.166055	1.08328	0.111193	0.182122	0.134748	0.122786	-0.0965867	-3.12878	-2.66991
0.138048	1.19313	0.11759	0.120196	0.0791286	0.0617258	0.0366997	-1.8037	-0.0366173
0.146508	0.937558	0.113158	-0.00619108	0.0985705	0.0951967	-0.00350619	-3.15177	-1.42561
0.163984	1.17602	0.00107032	0.074073	0.0143685	0.0211361	0.0317642	-2.52348	-1.30688
-0.0829506	0.220398	-0.0261136	-0.0196803	0.0760149	-0.0204652	0.342156	-4.92643	-4.67254
-0.00617431	0.864189	0.0534742	0.149168	0.0677954	-0.0257311	-0.0976463	-3.83903	-2.09038
-0.0124178	1.11599	0.0176793	-0.193848	-0.0738335	0.00143702	0.475035	-4.09303	-2.45754
-0.106919	1.06601	0.135382	-0.233832	0.084116	-0.0676102	0.106465	-2.04897	-0.337705
-0.333486	0.150992	0.0280499	-0.0219906	0.0720304	-0.125899	-0.14548	-5.42425	-5.14171
0.0138205	1.15728	0.0404766	0.180565	0.0321282	-0.028038	0.0123911	-1.79031	-0.685475
0.0110636	1.09821	0.0749633	0.279495	0.045069	-0.00190768	-0.0249268	-1.8041	-0.315646
-0.0938066	1.13536	-0.00598562	0.0273628	0.052697	-0.00889443	0.0127707	-2.26607	-0.520343
-0.0846696	0.978772	0.0258687	-0.133791	0.00694511	-0.0930006	-0.134112	-3.71589	-1.76737
0.545317	1.19584	0.0990294	0.106889	0.177813	0.0226407	-0.019937	-2.16455	-0.478768
0.0798397	1.06281	0.00740643	0.003356	-0.147317	-0.0119949	-0.0742217	-3.58846	-1.20562
0.0937623	1.10132	0.0101268	0.0849302	-0.00793423	-0.0277078	-0.059704	-2.75305	-0.93999
0.388761	1.02442	0.076481	0.203833	0.116998	-0.0179457	-0.0295237	-3.13299	-1.63503
-0.303708	0.0597398	-0.26494	0.063161	-0.218967	-0.187245	-0.161545	-5.61112	-5.67872
0.0424209	1.13708	0.089654	0.112522	0.156922	0.0297472	-0.00086753	-2.48625	-0.719389
0.163688	0.986954	0.221598	0.119221	0.152143	0.114201	-0.038463	-3.67009	-1.83417
0.126798	0.875537	-0.189717	0.016	-0.0573621	-0.107511	-0.0557463	-3.19417	-1.65005
-0.233142	0.708247	-0.294061	-0.1531	-0.469643	-0.112916	-0.25625	-1.64709	-1.69906
-0.00634113	0.724675	0.214806	-0.0118635	0.0670886	-0.0498527	0.419878	-2.15687	-0.365996
-0.153652	0.615074	-0.0725393	-0.0304657	-0.134559	-0.0195195	-0.00836927	0.700323	-0.848867
0.0922392	1.17889	-0.0620111	0.218671	0.103176	-0.0292238	-0.0620557	-2.17545	-1.03708
-0.295848	0.897299	-0.156614	0.0313258	-0.605749	-0.0573789	-0.396612	-3.29469	-4.18217
0.0132246	1.03284	-0.19069	0.268339	-0.418826	0.07326	-0.0312191	-3.56907	-1.89592
-0.204671	1.17749	0.498664	0.0658499	-0.0435911	0.0244187	0.574903	1.45066	0.0421711
-0.0724266	1.31281	0.0974621	0.0934489	-0.0958268	0.0414549	0.0213269	-0.82212	-1.04744
0.198971	0.949312	-0.0265784	0.00712593	-0.300076	-0.0562218	-0.0306638	-2.51667	-0.726139
0.0973404	1.01787	-0.0265696	0.0859854	0.0964384	-0.0453678	-0.0282161	-3.21771	-1.55693
-0.0801846	1.31133	0.111653	0.162654	0.12046	0.109942	-0.0194944	-1.9058	0.0227186
0.84918	-1.11886	-0.213339	-0.0481081	-0.633584	0.349733	0.301744	-3.32575	-1.17289
0.360882	-1.13081	-0.184085	-0.0377248	-0.119612	-0.0320377	0.0846376	-2.6429	-1.08488
0.705431	-0.535619	0.123084	0.14778	0.0770783	0.326584	0.384892	-0.466683	-1.01624
1.21613	-2.50423	0.0064652	0.135602	0.106635	0.424522	0.624003	-3.9577	-0.41361
0.20186	-3.45781	-0.211161	-0.176492	0.0778249	-0.417003	0.103668	-4.6752	-2.23711
-0.264992	-1.9129	0.0600818	0.150737	-0.404257	0.156296	-0.00651457	-4.44454	-2.00072
-0.564018	-4.16399	-0.0689506	-0.0431242	-0.365431	-0.414182	0.0760061	-5.69532	-3.38949
0.494147	-0.858156	0.118034	0.0281082	0.200014	0.130143	0.0678133	-2.36309	-0.790738
0.536386	-0.795798	-0.0677242	0.124801	0.0919855	0.359798	0.190536	-2.67318	-1.04498
-0.703956	-4.45863	-0.163412	-0.062984	-0.516213	-0.178784	0.0275246	-5.43373	-2.87871
0.162165	-0.623784	0.114731	0.0846101	0.00961552	-0.00208692	-0.157631	-0.117157	-0.0418968
-0.0151207	-0.247466	0.229191	0.229111	0.25644	0.0566812	0.604825	1.34165	1.85166
0.0325831	-1.22241	-0.112541	-0.0118623	-0.704843	-0.329248	-0.278818	-2.50769	0.99817
0.41612	-0.987526	-0.0597335	0.0921395	-0.1494	-0.0683668	-0.00160294	-1.29247	3.26784
0.468724	-1.14825	-0.0382235	0.144621	-0.457951	0.111034	0.0506493	-2.036	0.71782
0.590203	-1.95264	0.0361813	0.0905168	-0.624096	0.066165	-0.147193	-3.54867	-1.46335
-1.18074	-2.4747	-0.183127	-0.0123681	-0.220389	-0.0908275	0.328274	-5.50552	-1.63615
-0.551605	-2.7787	0.0412359	-0.125836	-0.241738	-0.00818052	-0.562343	-6.48936	-2.32264
-0.909775	-3.52072	0.0256482	-0.0830676	0.164632	0.405201	0.26567	-4.99396	-1.13465
0.0797994	-0.491346	0.0988161	0.197891	-0.18296	0.0627155	-0.083072	0.932322	-0.160686
-0.726005	-4.31177	0.0586744	-0.0687982	-0.379366	-0.113475	-0.659773	-5.62639	-3.15956
0.295068	-2.48062	-0.0545495	-0.0785355	0.0508673	-0.134851	-0.0849826	-3.84731	-1.68496
-0.522031	-1.56396	0.193631	0.569622	-0.0166349	0.181271	-0.0997373	-4.5558	-0.330136
-0.8061	-4.29719	-0.00699022	-0.115705	0.0304589	-0.261917	0.278525	-4.90838	-3.32463
0.170177	-2.32285	0.143971	0.0950279	0.216058	0.266206	-0.756504	-4.97004	-1.51934
0.0135327	-0.909699	-0.247696	0.0807299	-0.0790788	-0.0633566	0.0130665	-1.03882	-0.868829
0.313957	-0.881461	-0.0435438	0.0893115	0.0229523	-0.0322898	-0.0760991	-0.488816	-1.11074
-0.810583	-3.84461	-0.0832243	-0.0748869	-0.120384	-0.0502802	0.393408	-6.01185	-2.4703
-0.763676	-3.93573	-0.00331905	-0.129961	-0.416213	0.0979229	-0.358055	-5.13797	-1.56552
-0.624622	-2.25676	0.0932914	-0.226515	-0.0474861	0.457083	0.137043	-5.59014	-1.73703
0.232264	-4.53641	-0.131921	-0.28393	-0.38304	0.157271	-1.04143	-5.42373	-2.22196
0.297849	-0.992232	-0.154237	0.0143086	0.033478	-0.0282228	-0.130078	-0.330898	-1.33731
-0.781609	-4.36748	-0.198882	-0.0738051	-0.449795	-0.332897	0.0832302	-5.84866	-3.11564
-0.0985301	-1.35723	-0.317074	-0.0271934	-0.0913796	-0.215966	-0.119517	-1.49206	-1.52329
-0.666322	-2.57552	0.02819	0.0694577	0.0630729	0.0762742	-0.553808	-4.34216	-1.7733
-0.612692	-2.47103	0.0519156	-0.0188874	-0.187709	-0.0786823	0.337676	-4.0526	-2.30089
0.195607	-0.686543	0.190936	0.0171253	0.128642	0.234794	0.0110523	0.301477	-0.518356
-0.638663	-3.91115	0.0177527	0.0326525	0.132483	-0.00492151	0.353384	-5.74071	-2.32752
-0.473918	-2.11012	-0.0355701	-0.0705118	0.274303	0.0744596	0.100012	-5.3757	-1.2895
-0.571817	-1.9156	0.10356	-0.103962	0.21204	0.155224	-0.0542684	-4.80412	-1.34073
-1.01212	-2.26195	-0.0629709	0.0229651	0.111963	-0.0866177	-0.00947901	-4.19223	-1.40006
1.90251	0.212802	0.201951	1.47199	0.448317	0.509758	0.844676	-2.03498	1.36038
-0.816393	-4.50287	-0.0610435	-0.139188	0.108911	-0.139338	0.0503259	-5.40988	-2.91521
-0.532078	-4.21352	0.0039467	-0.121767	0.108672	-0.0861594	0.162877	-5.63697	-3.14823
1.41991	-2.84741	-0.00368017	-0.0507129	0.102717	0.293122	0.465246	-3.85273	-0.46727
0.0439273	-4.61399	-0.112033	-0.102832	-0.145405	-0.218862	-0.361458	-6.07209	-3.11021
0.110018	-4.33087	0.0951712	-0.232435	0.119546	0.160613	-0.930843	-4.76859	-2.39392
0.320144	-2.07996	-0.0942666	-0.0558188	0.109648	-0.123644	-0.147732	-3.52772	-1.74539
0.125133	-4.29343	-0.0222547	-0.122531	-0.341095	-0.345604	0.218771	-5.62742	-2.31416
1.40501	-0.392135	0.116522	0.542489	0.293352	0.0655744	0.380265	-2.90175	0.567723
-0.756438	-4.57942	-0.0879154	-0.00686055	-0.0444912	-0.232698	-0.378649	-6.81079	-1.95576
-0.787824	-2.70962	-0.163392	-0.152058	0.0840064	-0.099576	-0.109837	-4.44716	-2.24914
-0.813215	-2.18912	-0.0910187	0.110879	0.281517	0.0397691	-0.107354	-5.28035	-1.16255
-0.610804	-4.4632	-0.134182	-0.164085	0.0192129	0.0103439	-0.500315	-5.73594	-3.34223
0.212554	-1.16828	-0.176112	-0.122203	-0.246987	-0.136016	-0.10016	-2.80949	-1.15859
-0.686578	-4.26371	-0.0335888	-0.0142501	0.11069	-0.242044	0.12994	-5.83096	-2.57478
0.401675	0.267873	-0.0588597	-0.124281	0.180049	0.0354024	-0.0970243	-2.20438	0.064506
-0.163997	-2.24444	-0.0755929	-0.0401243	-0.748595	-0.0397873	-0.204057	-4.30359	-1.83417
0.254073	-2.14612	-0.110127	-0.109494	0.0487442	0.0965252	-0.173973	-3.5311	-1.9541
0.0948168	-2.50662	-0.0806839	-0.521123	-0.262698	-0.174539	-1.69718	-5.23207	-2.9523
0.195972	-2.19443	-0.0337244	-0.188657	-0.435338	-0.108916	-0.115856	-4.97491	-2.57564
0.225704	0.427745	-0.000639772	-0.0263544	0.0415139	0.0510153	-0.373681	-3.82161	-1.33269
-0.0518923	-1.17113	-0.278218	-0.0676781	-0.0136751	-0.115205	-0.145081	-1.07543	-1.29769
0.395993	0.750452	0.117434	0.0266086	0.0248567	0.03124	0.25037	-4.0096	-0.152481
0.55606	-1.23971	0.164296	0.101641	0.180794	-0.0547532	0.00528369	-2.688	-1.13802
0.500752	1.30371	0.12803	0.2201	0.141696	0.0559574	-0.366528	-3.72892	-0.914565
0.00818835	1.57575	0.240753	0.00969567	-0.377047	-0.220908	-0.18551	-2.34162	0.0210269
0.496818	-1.39705	-0.0711896	0.116048	0.269588	-0.0557223	0.18362	-2.4729	-0.820823
0.545225	1.29444	0.147189	0.121314	0.178216	0.246274	0.0510981	-1.65955	-0.752773
0.288686	-1.76958	-0.0493046	0.0325683	0.00583932	-0.38167	0.341548	-4.73536	-2.29252
0.540367	-0.348118	0.169086	0.268236	0.314691	0.188259	0.0670044	-1.63617	-0.323185
0.749738	-0.593906	-0.151272	0.0576432	0.0123659	0.0245018	-0.257426	-0.481949	-0.705089
0.41364	-1.11749	0.0764212	0.0779469	0.033468	0.0231448	-0.12637	-2.83951	-1.03258
-0.0125143	0.00366901	-0.0206776	0.0941929	-0.303872	-0.132933	-0.366062	-0.928125	-0.892863
0.431453	-1.8249	-0.0475633	-0.141208	0.116299	-0.175726	0.064617	-3.03273	-1.39208
0.283229	-2.11306	0.0339225	-0.0758686	-0.132164	0.0539115	-0.743548	-5.48116	-2.66435
0.519793	-1.19644	-0.0129873	0.168004	0.185607	-0.0670542	0.422758	-2.62397	-1.13403
0.0724703	-0.973883	-0.196321	0.0790615	0.0421297	-0.0924719	-0.0635614	-0.0902269	-0.544053
0.578841	0.613483	-0.150035	-0.00479003	0.159174	-0.0585746	-0.0691217	-4.00168	-0.789796
0.32299	-1.83496	0.0387119	0.100859	0.0577971	0.00156553	-0.772654	-5.64784	-2.00124
0.342797	-0.592873	-0.126279	0.00313078	-0.178644	-0.0673489	-0.164034	-2.75272	-0.524443
0.469477	-0.950494	0.0615418	0.0113966	0.184652	0.0829434	0.117158	-2.39437	-0.928817
0.421415	-0.0720261	-0.0678932	0.124116	0.0642748	-0.000405001	0.110381	-3.74659	-0.87896
0.260717	-1.735	-0.0670952	0.0825133	-0.046234	-0.0518353	-0.0359823	-4.86781	-2.35765
0.476657	-1.23151	-0.169764	0.0515286	-0.0359688	-0.1075	0.0617338	-2.84794	-1.42042
0.137716	-0.870618	-0.192551	0.051063	-0.00783134	-0.0714466	0.0878089	0.104455	-0.35672
0.546709	-1.60539	-0.0121608	0.0765618	0.122107	-0.219314	0.22307	-2.72739	-0.942415
0.408625	-1.37903	0.0962512	0.127952	-0.123561	0.0522386	-0.214042	-4.46005	-1.71608
0.178979	-1.10492	-0.261363	-0.0705644	-0.0101097	-0.178126	-0.160745	-0.526806	-1.11764
0.334959	0.562154	-0.0369617	0.0283188	0.196166	-0.0018514	0.206147	0.373007	1.43142
0.453055	-1.36227	-0.18057	0.0423017	-0.0521091	-0.169383	0.0164144	-2.95639	-0.80545
0.47056	0.54593	-0.123927	0.0906461	0.0528	-0.0311211	0.0413885	0.81388	1.26764
0.474297	1.00924	0.208091	0.0829545	0.25632	0.0745559	-0.0101256	0.628506	1.55083
0.327813	-1.82426	0.104511	-0.0675558	-0.167309	0.191916	-0.359962	-5.35026	-2.39946
0.320248	-1.63435	0.0656368	0.0413305	0.107588	0.418856	-0.126285	-4.99174	-2.36306
-0.0112389	-2.18078	-0.0952604	-0.194147	-0.35175	-0.173701	-0.436128	-5.70041	-2.81132
0.497879	1.1227	-0.116577	0.292161	0.0604848	-0.082534	-0.103947	-3.28131	0.759596
0.483163	-1.55974	0.00236123	0.0472377	0.0609585	-0.175122	-0.0599949	-3.04826	-1.29903
0.463817	-0.924173	-0.000677335	0.0216927	0.0929049	0.32868	0.129672	-2.56248	-0.773575
0.332702	1.07971	0.133272	-0.0300025	0.115463	0.00752516	-0.194742	-3.94735	-1.07403
0.368974	0.574262	-0.151521	-0.0488041	0.0341838	-0.0344256	-0.123961	-4.02258	-1.01335
0.578385	0.917084	0.0684865	-0.0367363	-0.341209	0.0133966	-0.0626408	-3.87693	0.628632
0.269406	-1.61507	-0.111022	-0.0353251	-0.0996497	-0.00114722	0.304264	-4.64597	-2.04743
0.207615	-0.824563	-0.243768	-0.174295	-0.0967257	-0.218862	-0.322316	-5.04521	-1.90025
-0.00598439	-1.18575	-0.312134	-0.0358573	-0.0288155	-0.14705	-0.176032	-0.496774	-0.841642
0.259102	-1.39495	-0.150129	-0.228701	-0.0606514	-0.136107	-0.0669671	-2.46202	-1.31353
0.652768	1.352	0.0611373	0.311942	0.134761	0.0582017	-0.0598706	-3.25739	1.26749
0.435053	1.21808	-0.0961636	0.0748475	0.0856876	-0.022823	0.135523	-3.29119	-0.587294
0.334978	0.912833	-0.0611894	0.162573	0.261239	0.0352191	0.282299	0.984672	1.52464
0.669811	-0.734834	0.11956	0.253954	0.12001	0.111686	0.403178	-2.61209	-0.811049
0.277089	0.343239	0.106388	0.0215909	0.0681141	0.0748783	-0.127834	-0.261541	0.677806
0.398638	-1.4443	0.11152	0.114636	0.0790938	0.0488751	0.0867313	-4.87904	-0.374379
0.320924	0.312531	0.143019	-0.276378	0.155072	0.0302497	-0.219284	0.0847512	0.765636
0.517347	-0.847826	0.123739	0.210642	0.15415	0.168556	0.0870237	-1.76403	-0.597453
0.559817	-0.852799	0.150667	0.161415	0.205579	0.175655	-0.178743	-2.3549	-0.74259
0.0857045	0.427434	-0.0236683	-0.0320363	-0.0095731	-0.0245393	0.0657625	-0.305869	1.26664
0.598028	0.0439751	0.116133	0.0164589	0.0978221	0.073426	0.0975623	-3.75657	-0.491881
0.267376	-0.943569	-0.140766	0.180238	0.0600165	0.132715	-0.116678	-0.70292	-0.928874
0.377166	-1.54108	-0.169202	-0.0930566	-0.0528243	-0.0773725	-0.0476017	-4.07643	-1.74048
0.621242	1.38682	0.0567817	0.37228	0.0777471	0.0446671	0.121857	-2.99173	1.25723
-0.0446712	-1.22482	-0.130781	-0.136742	-0.0553604	-0.154923	-0.164627	-0.996875	-1.36948
0.347242	-1.05021	0.227707	0.11492	-0.00532168	0.101243	0.00743915	-0.397741	-0.979056
0.308731	0.773636	-0.0740775	-0.0618821	-0.0722356	-0.0488973	0.0430092	-3.78689	0.266111
0.690597	1.03984	-0.0179149	0.257691	0.155186	0.189409	0.223596	-3.29109	0.746072
0.2647	-1.33434	-0.0335417	0.582235	0.227042	0.257487	0.485034	-4.07062	-1.6856
0.329581	0.499769	-0.151124	-0.156582	0.15949	0.154324	0.382582	-3.22838	-0.51992
0.206552	-0.0821934	-0.0118046	0.0384562	-0.141325	-0.157298	-0.00115231	-0.50587	-0.80497
0.157446	0.171319	-0.115793	-0.0137686	-0.0344808	-0.348403	0.061384	-4.57442	-0.890567
0.132749	-0.730924	0.00203397	-0.0218846	-0.359459	-0.0821689	-0.177421	-0.525335	-1.04152
0.576377	0.397703	0.00645286	-0.0307041	0.0202308	-0.0210085	0.349063	-4.14809	-0.336921
0.326237	-1.1484	0.0755379	0.0385723	0.0819201	-0.0698002	-0.0551301	-2.69562	-0.872053
0.485068	-1.01426	-0.0615435	0.179891	0.180629	0.378974	0.180455	-2.4261	-0.868339
0.662298	-1.46211	0.0162076	-0.0373799	0.0919259	-0.0755063	-0.0247486	-2.78552	-1.00157
0.0727277	-1.18646	0.183572	0.0105768	0.113149	0.19648	-0.062446	-1.67903	3.69086
-0.00931739	-1.35764	0.339804	0.155508	0.218539	-0.00923681	-0.136659	-1.29814	4.09867
0.31093	-0.758477	0.000379584	0.088512	0.0549475	-0.107789	0.00595215	-0.796794	2.74227
0.23787	-0.605239	0.174952	-0.336107	0.0261063	-0.0406484	-0.24704	0.219758	0.23564
0.426717	-0.71122	0.0106211	0.0733013	0.10738	0.0380009	-0.0611404	-1.33502	3.52779
0.425709	-0.857368	-0.0246133	0.0438524	0.213576	0.225815	-0.00308859	-1.1866	3.78913
-0.316759	-2.49533	0.00249525	0.130501	0.17725	0.300801	0.474874	-3.6192	0.586091
0.166341	-0.641104	-0.145514	0.0175843	-0.484822	0.0902306	-0.0942207	0.046607	1.01568
0.0549882	-1.04137	-0.0723389	0.110668	0.142479	-0.253854	-0.0879059	-1.91081	1.29109
0.297411	-0.166808	0.260658	0.185096	0.220617	-0.063199	0.247503	0.892666	1.40265
0.348518	-0.667586	-0.0713002	0.0372334	0.0359549	-0.047367	-0.0703257	-0.209031	-0.170452
0.710501	-0.343675	-0.00318536	0.101976	0.321346	0.16548	-0.0883063	0.048413	3.29071
-0.973786	-3.03915	-0.0251298	0.0172252	0.077984	0.247704	0.244778	-5.27953	-1.62916
-0.253819	-2.61498	0.11378	-0.00352596	0.114108	0.491177	0.297766	-3.98639	0.0910261
0.396451	-0.99105	-0.0917187	-0.00801492	0.0781506	-0.0389398	0.0957943	-0.380196	0.282126
0.0847843	-1.28347	-0.0635556	0.0697973	0.237535	0.0464189	-0.0835609	-1.40547	3.36615
0.155395	0.344804	0.0231382	-0.212754	0.00170756	0.0210485	-0.23396	-0.466865	0.218668
0.303912	-1.28673	-0.00953316	0.017951	0.296569	0.0555618	-0.023794	-1.40215	3.71747
0.485501	-0.405084	0.0959909	0.129411	0.209433	0.0285023	-0.0243298	-0.394582	3.31553
0.25669	0.277535	0.0357794	-0.0479408	0.137862	0.127943	-0.0187971	0.092365	0.317152
0.502842	-0.368113	0.0359626	0.101247	0.170663	-0.139736	-0.0971706	-0.728694	2.64711
0.266324	0.412627	-0.11049	0.138908	0.0177479	0.135052	0.0271967	-0.156064	0.225132
-0.0912933	-1.97497	0.088833	0.192058	0.196465	0.0685305	0.389131	-3.89009	0.887212
0.258071	-0.525579	-0.0131514	0.0292331	0.0374568	-0.0772547	-0.15287	0.597228	1.42959
0.411472	-0.627722	-0.0348544	0.100114	0.0728629	-0.0903866	-0.0710726	-0.495118	0.439513
0.354655	-0.491747	0.0435112	0.00154426	0.263172	0.10778	-0.172509	0.843535	1.27093
0.336974	-1.57638	0.00695166	0.135917	0.263942	-0.0657967	0.294551	-2.88899	0.67125
0.505229	-0.260332	0.0266772	0.0658836	0.200822	-0.0831714	0.0113824	-0.421488	2.56916
0.420303	-1.67124	0.279402	0.0828508	0.452069	0.190552	0.0342067	-0.952526	2.83696
0.232204	-1.31365	-0.00946969	-0.00400384	-0.285895	-0.258384	-0.129961	-2.10411	1.45305
0.143186	0.245004	0.147454	0.159055	0.085641	0.297026	0.150579	-0.30709	0.10873
0.395197	-0.740577	-0.151168	0.123711	0.0747198	0.078135	-0.0901607	-0.668392	-0.340376
0.214519	0.243756	0.0387763	0.182517	0.0536135	0.14477	0.0434384	-0.40632	0.128121
0.258215	-1.8432	0.00658518	-0.0104799	0.0661201	-0.0761742	-0.100329	-1.44657	2.80454
0.431501	-0.692336	0.0674936	0.105965	0.107773	0.119868	-0.0611614	-1.28945	3.56039
0.297524	-1.17432	-0.0140439	0.0267161	0.134553	-0.143522	0.0380711	-1.61182	1.695
1.23014	-0.891738	-0.0256088	0.0634078	0.134618	-0.0350548	0.0695616	-2.92182	1.05847
0.00246803	-1.03495	0.139809	0.0378422	0.113178	0.0797042	-0.0704815	-1.8615	1.55831
-0.0376437	-1.16608	-0.148294	-0.00545482	0.0731379	-0.306008	-0.206523	-2.08648	1.05397
-0.0140259	0.024771	-0.0930891	-0.37249	0.07549	-0.0251678	0.0221002	-0.743862	-0.0472182
0.625855	-0.345375	0.061485	0.260856	-0.0316546	0.216377	0.0188766	-0.319871	3.27988
0.403024	-0.851206	-0.0474306	-0.315505	0.310209	0.118378	-0.0248026	-0.678089	4.17561
0.779392	0.281017	0.294249	0.117153	0.172849	0.340767	-0.0339568	-0.0946607	4.00474
0.357375	-0.355214	-0.0285534	0.0689488	0.369685	-0.0470093	0.0433324	-0.344696	3.36466
0.152303	-1.95544	-0.0807997	-0.0172943	0.0505442	0.0325837	-0.198559	-1.56775	2.69433
0.131598	-0.845599	-0.0293357	0.0612346	0.0531632	-0.0713769	0.11321	-0.616355	-0.776622
0.0559825	-1.59144	-0.271046	-0.0558902	-0.625057	-0.129143	-0.323496	-1.61257	-1.27424
-0.168207	-2.48553	0.0305962	0.110424	-0.00280061	-0.18083	0.567225	-4.59194	0.540308
-0.724163	-2.18748	0.0355432	-0.0961266	0.155137	-0.201357	0.286759	-4.25876	-1.44713
0.074252	-0.506754	0.0040344	0.114831	0.0268776	-0.0900512	-0.0207392	-0.391005	-0.417142
-0.379217	-2.38417	0.0343163	-0.108945	-0.409021	0.10368	-0.351818	-4.63653	1.81506
-0.864736	-2.67406	-0.0318503	0.164109	-0.0330069	-0.121452	0.618648	-4.66726	0.74209
0.215478	0.392546	-0.17609	0.0449594	-0.0428057	-0.236317	-0.0896862	0.61854	0.229316
-0.120337	-1.68481	0.0802417	0.28385	-0.0533184	0.337584	0.315695	-3.77367	0.960285
-0.836104	-4.44235	0.146338	-0.0458635	0.00955533	0.238429	-0.377403	-5.64309	-2.46728
0.0314449	-0.249394	0.202915	-0.126455	0.16892	-0.0542482	0.0663439	-0.629672	3.68278
0.132791	-0.218929	-0.163551	0.0463566	-0.0361758	-0.114423	-0.251255	-0.935928	-0.262916
0.250753	-0.804006	0.0194743	0.0919333	0.263142	0.139697	0.00715268	-0.810126	3.56689
0.016639	-2.90968	-0.0694236	-0.0229026	-0.0282071	-0.188088	-0.153036	-2.68947	2.77218
0.306827	-1.27255	0.0314151	0.13836	0.121755	0.039427	0.00716454	-0.973184	3.14728
0.47218	-0.0209299	-0.0155132	0.0803707	-0.271188	-0.0359687	-0.0376906	-0.0914983	3.26307
0.214008	-0.772423	-0.108051	0.0293491	-0.378254	0.162297	-0.126897	-1.40944	2.59803
0.287974	0.0925302	-0.0135662	0.116015	0.0241129	0.0718479	-0.0254801	-0.224947	0.965495
0.544634	-1.66264	-0.0448784	0.362273	0.263502	0.112575	0.0185861	-3.69053	2.07505
0.343516	-2.30254	-0.145649	0.0500441	-0.616214	-0.119214	-0.0335719	-3.92964	-1.26101
0.177885	0.331149	-0.00315833	0.156524	0.0494537	-0.109353	-0.0347453	-0.647797	0.101157
0.0754552	-1.04603	-0.0124552	0.00555752	0.178277	-0.11937	-0.00356817	-0.776274	3.39214
0.28304	-0.717964	0.230671	0.11366	0.307142	0.176786	0.084985	-1.17794	3.44869
0.138807	-0.361114	0.0170998	-0.0150788	0.156703	0.086771	-0.00769114	0.791236	1.32746
0.367523	-0.689432	-0.193175	0.132776	0.207211	-0.0337774	-0.237411	-0.358733	0.114572
0.249314	-1.51315	0.0218682	0.0254527	0.202577	0.0196311	0.0213382	-1.42756	3.68579
0.167646	0.103718	0.0793092	0.19862	0.0637092	0.301846	0.0154402	-0.368827	0.225222
0.701092	-0.255778	0.0714989	0.230864	0.402433	0.0127942	0.0877919	0.363595	4.39337
0.431367	-2.83504	-0.0142354	0.0857093	0.121978	-0.107728	0.085804	-4.21018	-1.15578
0.48296	-0.297646	-0.109323	0.0172526	0.337007	0.0199333	0.0184628	0.233385	3.93018
0.497321	-0.607815	-0.0118843	0.0059798	0.154808	-0.116366	-0.15856	-0.841609	3.21799
0.367979	-0.703318	0.0220776	0.11718	0.0647412	-0.0224705	-0.0356937	-1.12355	2.30544
0.248463	-2.23385	0.0280825	0.0397036	0.104504	-0.210634	0.062639	-3.72551	0.256218
0.268214	0.046252	0.0564122	0.0726892	0.0822534	-0.0595149	0.0707893	-0.521614	0.530398
0.398248	-0.599929	-0.0217566	0.0135476	0.025094	-0.060629	-0.106329	-0.273244	0.21026
0.140732	0.428016	0.0400999	0.110282	0.10493	-0.0481861	-0.0187952	1.0474	0.449332
0.356305	-1.38436	-0.0846113	-0.0399395	0.185736	-0.0821634	-0.0761883	-1.44735	3.45309
0.385141	-0.351256	-0.0411757	0.193543	0.239072	0.0941912	0.0732939	0.158175	3.99179
0.480795	-0.951945	0.0211639	0.139161	0.162204	0.105035	0.0470795	-1.85073	0.737845
0.364951	-1.51398	-0.0295521	0.0995491	-0.572182	0.0234578	0.0786235	-3.15106	0.639523
0.360356	-0.274003	0.251029	0.171161	0.268949	0.0174804	0.600069	0.88729	1.84184
0.0978933	-0.411831	0.101908	0.0799598	0.00819127	-0.0843959	-0.0901843	0.570042	1.17214
0.19354	-2.04371	0.0118156	0.0110771	0.0858203	0.02801	-0.122208	-1.44197	2.13379
0.267181	-1.47928	-0.132088	0.114656	-0.0335869	0.0298966	-0.151062	-1.07769	2.95677
0.317834	-0.382116	0.00227024	0.0150597	-0.0102418	-0.04358	0.305401	-4.10489	1.05412
0.27062	-0.314536	0.0410605	0.175126	0.462558	0.0663803	0.138708	-0.183502	3.8812
0.435868	-0.210458	0.251148	0.0895412	0.32942	0.26595	0.0160817	1.02698	3.18326
0.278939	-1.98223	-0.121691	0.548091	0.249624	-0.0237673	-0.0919628	-5.07597	0.0289842
0.016965	-1.92987	-0.156396	-0.0561868	-0.235474	-0.066649	-0.288253	-1.33688	2.44221
-0.0551487	-1.19289	-0.114948	-0.0111157	0.00790099	-0.346804	-0.232661	-2.01251	1.0368
0.493476	0.561519	-0.095181	-0.0202601	0.208414	-0.00100117	-0.0289386	-3.44887	-0.0505394
0.472701	-0.249592	-0.0501211	0.0887545	0.36214	0.0707045	0.0850005	-0.0659944	3.91172
0.409626	-0.774506	-0.0138812	0.0323406	-0.075697	-0.11822	-0.11134	-1.12221	3.23822
0.457197	-0.439337	0.0361731	0.154209	0.252097	0.216052	0.151372	-0.0662104	3.84948
0.109259	-0.940867	-0.00172819	0.0330485	-0.248882	-0.189513	0.395784	-1.71343	2.6852
0.301178	-1.53458	0.0321942	0.157491	0.266181	-0.109149	0.222434	-2.70819	0.848579
0.128153	-2.28979	0.0220568	-0.206957	-0.425637	-0.212061	-0.0190052	-5.87349	-1.69028
-0.17267	0.0836537	-0.0933796	-0.025719	0.0697357	-0.0371806	-0.142828	-4.87986	-0.351954
-0.37217	-1.81634	0.216012	0.512309	0.343357	0.159257	-0.0968812	-4.71059	-0.227319
0.127659	-2.32706	0.0034386	-0.143618	-0.0419302	-0.228656	-0.122902	-5.9339	-1.86183
-0.126663	0.32307	-0.102897	-0.0468503	0.129948	-0.0725491	0.0163221	-3.94394	1.37219
0.298453	-0.0171086	-0.0344469	0.00666578	-0.0166097	-0.0415449	-0.0377791	-4.23261	0.733727
-0.521971	0.802204	-0.000222808	-0.155785	-0.15593	-0.0595286	-0.191683	-5.07498	-0.803769
0.216922	-1.94258	-0.137418	0.0298522	0.0336921	-0.0260687	-0.31037	-5.48248	-1.3075
-0.171288	0.929133	0.0514073	0.0234957	-0.298163	0.0350456	0.0680734	-3.69584	0.472651
0.0790321	-2.11102	-0.140814	-0.155655	-0.0907595	-0.210946	-0.123152	-5.58354	-1.82365
-0.705359	-0.135344	0.0394629	-0.0447384	-0.116341	-0.0681593	-0.257897	-5.6058	-1.13193
0.355696	-0.266651	-0.202962	-0.0449637	-0.0160868	-0.109995	-0.289377	-3.98436	0.723307
0.402296	-1.74585	-0.0799083	0.0388321	0.0720787	0.219335	0.146037	-5.10659	-0.567158
0.61969	-1.26476	-0.1074	0.0694234	0.11813	0.0464115	0.104023	-4.05398	0.679211
0.339182	-2.05023	0.136178	0.228856	0.218926	-0.086592	0.0491009	-5.04301	-0.234813
0.223649	-0.0978295	0.0061121	0.331764	-0.332714	-0.0018651	-0.171919	-4.46154	-0.204997
0.349798	-1.57871	0.148101	0.180916	0.144008	-0.0348999	0.0292153	-4.6181	0.123939
0.293834	-2.09127	-0.100133	-0.0484566	0.014684	-0.113179	-0.10892	-5.70783	-1.37875
0.028642	-2.06133	0.0310589	0.0151016	-0.42871	0.0101701	0.314613	-5.51933	-0.397542
0.461794	0.549635	0.0321866	-0.0228058	0.106045	0.268798	-0.000577074	-3.48406	1.75172
0.211072	0.703882	-0.124733	-0.118141	-0.00140912	0.116822	-0.122193	-3.95614	-0.250767
0.524041	-1.16639	-0.130973	-0.029966	0.0622671	0.0893042	0.0141758	-3.85678	0.916194
0.527796	-1.18583	-0.023022	0.163275	0.0785123	0.131766	0.10831	-4.06418	0.103702
0.373112	0.0571826	-0.0898171	-0.0497018	0.162354	0.0212875	0.0934032	-3.84165	0.746491
0.282495	-2.31855	-0.113445	-0.0449048	0.0537399	-0.0731253	-0.420179	-5.6918	-0.706243
0.282657	-0.303814	-0.0909057	0.0381905	-0.0371787	-0.185712	-0.087145	-4.91715	-0.622488
0.276944	-0.360095	0.0702911	0.0400795	-0.0463828	-0.0150317	-0.0446175	-4.0659	0.0148189
0.208121	0.0984274	0.062109	-0.0231136	0.0439056	-0.0539408	-0.00218469	-4.25519	0.655448
0.59975	-1.41925	0.214506	0.158852	0.277485	0.474617	0.158807	-4.77746	0.436759
0.354363	-1.8055	0.0130122	-0.0777235	0.00396948	-0.0696406	0.0501792	-5.28378	-1.4078
-0.0161124	-0.255403	-0.13257	-0.0704581	-0.0790426	-0.120767	0.250705	-4.92397	-0.961598
0.463775	-1.71584	-0.119718	-0.0247917	0.024241	-0.0436617	0.00134	-5.1638	0.0410733
0.186165	-0.0093676	-0.0409805	-0.0170249	0.0434833	-0.00471144	-0.0819942	-4.58932	-0.184852
0.105649	-0.0635835	0.0748254	0.104484	-0.00717491	0.0177456	-0.312779	-4.49811	-0.656123
0.368345	-0.0553989	-0.0588796	-0.0839737	-0.437723	-0.112078	-0.0767998	-4.16243	0.168797
0.214171	-1.83467	-0.106874	-0.161151	0.115478	-0.155078	0.22308	-5.68859	-1.03722
0.397865	-0.620925	0.0965998	0.0269246	-0.217608	-0.0557526	-0.015559	-4.16032	1.22028
0.605657	-1.32935	0.249445	0.162685	0.0512074	0.194881	0.192763	-4.5743	0.737087
-0.159119	-1.94176	0.0592288	0.567058	0.191215	0.0541283	-0.143808	-4.47234	-0.0907484
0.510377	-1.66225	0.157391	0.0672383	0.120044	0.0144552	0.0870764	-4.86621	-0.0217737
0.21504	-0.0161181	-0.0853944	-0.0754184	-0.0219999	-0.118755	-0.0959949	-3.77719	0.710579
0.316649	-1.88835	0.125487	0.0922796	-0.097047	0.00114353	-0.351637	-4.81903	-0.520189
0.413998	-0.0369656	-0.118951	0.0194705	0.0115223	-0.00312753	-0.0302727	-4.59601	-0.402807
0.0114456	-2.7148	-0.108538	-0.190006	-0.317036	-0.219222	-0.379719	-6.2125	-2.17461
0.222386	-2.08642	-0.111558	-0.088178	0.0113561	-0.0618581	-0.100626	-5.70334	-1.72436
0.346387	0.161434	0.0402691	-0.00977483	0.0662864	-0.000564646	0.198223	-3.88923	0.0347137
0.146323	0.306462	-0.00649455	0.0675455	-0.00800208	-0.00517764	0.33799	-3.74885	-0.290705
0.16669	-0.484161	-0.0879948	0.0311221	0.099622	-0.0315739	0.0593047	-4.57588	-0.294817
0.0650297	-2.00886	0.0463099	-0.0164683	-0.614923	0.219879	0.575558	-5.04989	-0.700594
0.326429	-2.13718	-0.0833674	-0.0124719	0.143991	-0.0338227	-0.0321537	-5.5415	-0.34007
0.236705	-1.0885	-0.11725	-0.142721	-0.085621	-0.222604	-0.168658	-5.09158	-0.96929
0.25277	-1.67129	-0.155957	-0.0740134	0.0186705	-0.0908592	-0.26114	-4.63596	-0.681457
0.399776	0.794925	-0.0408872	0.301644	0.186162	0.0111833	0.234758	-3.35955	0.63127
0.378323	-0.171577	-0.0979502	0.0990703	0.0457196	-0.0218916	-0.278577	-4.09171	-0.770486
0.432476	0.218021	0.110264	-0.028353	-0.0296655	0.0248019	0.00380904	-3.97796	-0.0268487
0.570046	0.379944	-0.0853583	-0.015358	0.226146	0.0415793	0.0907977	-3.88158	0.245345
0.0626024	-0.149279	-0.0915881	0.0306372	-0.0243598	-0.0383753	-0.00917722	-4.77903	-0.36801
0.357295	0.120498	-0.0637641	0.182412	-0.0381005	-0.00193014	-0.0686744	-4.23311	-0.198411
0.313949	-1.43011	-0.114433	0.0799553	-0.0136519	-0.0561828	-0.15467	-4.57852	-1.22562
0.359141	-1.75767	-0.113541	-0.0914606	-0.0403804	-0.202991	-0.0234392	-4.94968	-1.0955
0.372909	-0.0974482	-0.124347	-0.0294677	-0.00305135	-0.0416603	0.0843265	-4.12493	0.663925
0.528532	0.0288739	0.165148	-0.153608	0.0163964	0.536658	0.0567311	6.11735	-6.12258
0.835545	-0.480309	-0.0059531	0.136756	0.14645	-0.268196	-0.0173426	5.57514	-5.66041
0.462656	-0.476935	0.0135226	0.0710945	-0.0885016	0.118833	0.0441427	5.02646	-5.5487
-0.894171	-0.13279	-0.0486574	-0.207831	-0.0273042	-0.211911	0.297465	4.71433	-6.12482
0.385945	-1.05893	-0.0933368	-0.0988719	-0.098174	-0.180814	-0.298818	4.5415	-6.14747
0.518702	-0.201312	0.104488	-0.301168	-0.203149	-0.161401	-0.0876671	5.1318	-6.50277
0.484892	-0.698718	0.136689	-0.602423	0.088456	-0.337736	-0.0692062	5.69717	-6.1483
0.368225	-0.172337	-0.0284758	0.0202732	-0.0565582	-0.172924	0.262722	5.21101	-5.61384
0.193867	-0.639272	-0.0323154	-0.437491	-0.0829573	-0.455672	0.242567	5.44767	-6.211
0.329078	-0.25669	-0.0952657	-0.0553126	-0.0848062	-0.222413	-0.0946904	5.22034	-6.46498
0.342231	-0.0242174	0.0616378	0.390788	-0.174611	0.229803	-0.0409494	5.25911	-5.07134
0.316895	-0.947605	-0.0739715	0.0871247	0.00770361	-0.504939	-0.137692	5.36619	-5.84065
0.542175	-0.30126	0.061104	0.383946	0.00636794	0.215198	0.288288	5.36528	-5.15213
0.466477	-0.106477	-0.0895083	0.240842	0.112361	0.253275	0.0713603	5.42296	-5.31452
0.409683	-0.888921	0.0563997	0.225844	-0.0405466	0.343543	-0.0782224	5.48324	-5.40838
0.108978	-0.133523	0.0693671	0.0186894	0.0675255	-0.151547	-0.235185	3.81504	-1.24052
0.0984328	-0.287949	0.114614	0.0649166	0.033604	-0.14246	-0.331914	3.85173	-0.938215
0.187409	-0.198224	0.192097	0.163544	0.0110482	-0.0473358	0.61855	4.56243	-0.43945
-0.00263745	0.640009	-0.0108386	0.107389	0.0846943	0.207508	-0.0364357	3.74779	-0.827858
0.240034	0.0807524	-0.0186244	0.325357	-0.0271386	-0.0458173	0.465658	4.25904	-0.145181
0.263833	0.0208867	-0.0232203	0.160205	-0.348272	-0.1442	0.531024	4.64414	-0.34911
0.262346	-0.107656	0.164403	0.0262612	0.028216	-0.0294713	0.366966	4.12639	-0.757821
0.0961586	0.015892	-0.187686	-0.77848	-0.582501	-0.120351	-0.0250281	4.45733	-0.376413
0.151148	0.12146	0.0964537	0.100767	0.103782	-0.14128	-0.108055	3.99564	-0.449098
-0.289608	0.195735	-0.223695	0.0900159	-0.276267	-0.0692448	0.0357675	4.13196	-0.972007
0.271266	-1.36273	-0.20024	-0.0470597	0.0266092	-0.123532	-0.266785	-5.56094	0.417321
0.283962	0.682724	0.215123	0.36855	0.176618	0.503782	0.133798	5.08754	2.34678
-0.39349	-0.182964	-0.00907781	0.0376034	-0.015768	0.0756967	-0.109153	4.66019	1.64633
-0.179552	0.0283189	0.207734	-0.280091	-0.0399242	0.0424108	0.14822	4.70559	1.78332
-0.254266	0.071725	-0.0667942	0.12177	-0.0171983	0.0844627	0.0915923	4.29273	2.06517
0.325526	0.671627	0.0691139	0.161262	-0.154918	0.238751	-0.13164	4.26383	1.6593
0.183399	-0.156128	0.139052	0.374575	-0.00451104	0.0665954	0.435076	5.09338	1.62697
0.0922587	0.335571	0.0113748	0.22916	0.106061	0.189732	0.032304	4.2608	2.06836
0.497309	0.664274	0.302421	0.221417	0.0677914	0.0246818	0.674164	4.80199	1.65767
-0.0290274	-0.0308419	-0.0807126	-0.0566396	-0.0347978	-0.271877	-0.299226	4.19909	1.52654
-0.0588748	0.578652	-0.00753843	0.232183	0.0951763	0.0632543	-0.012992	4.3661	1.35068
0.430411	0.594456	0.084967	0.284401	-0.0616464	0.320763	0.0745825	4.24889	1.61492
-0.303292	0.310302	0.0081202	0.237613	-0.278015	0.0023046	0.396322	4.40994	0.719541
-0.0877572	0.0843973	0.194902	-0.119816	-0.00570624	0.0232136	0.229188	4.36242	1.85287
0.173642	-0.278169	0.211551	0.180142	0.0299166	0.0535816	0.191351	4.29749	1.61597
0.295119	0.435153	0.0666993	-0.300846	-0.0891388	0.136126	0.137207	4.15539	2.01075
0.00842344	0.495142	0.181878	-0.0835304	-0.136292	-0.0441459	0.429165	4.77571	1.89999
0.411572	0.884879	0.00837963	0.442368	0.155665	0.151165	0.483764	5.03078	1.69195
0.157696	0.0137469	-0.06641	0.0583743	0.02393	-0.145067	-0.0599623	4.01269	0.653503
0.0333609	0.178985	-0.0797098	-0.0082942	-0.144375	-0.184271	-0.21625	4.66308	1.74024
0.261323	0.171998	-0.0242099	0.139877	0.0788558	0.143179	-0.0993654	4.33346	1.94511
-0.440469	0.446653	0.026736	-0.302584	-0.175947	-0.198133	0.390424	4.86982	1.03996
0.336214	0.502024	-0.0405304	0.174271	0.125617	0.124886	0.0274327	4.4644	1.84464
-0.362287	-0.0382545	-0.109277	-0.0954989	-0.188757	-0.0668086	-0.186334	3.82589	0.966336
0.0840147	0.165797	-0.0645221	0.1338	-0.369453	-0.198597	-0.254448	4.46751	1.8867
0.252437	0.168992	0.0283965	-0.421141	-0.268682	0.100191	-0.0691756	4.26678	1.80508
0.110211	0.186018	-0.0493811	0.0454604	0.0289061	-0.0321227	-0.221439	4.79151	1.64634
0.100616	0.361996	-0.0635173	-0.201597	-0.234902	0.11821	0.316029	4.41139	1.92871
0.168045	0.0356466	-0.091574	0.0018519	-0.0825631	-0.269464	0.0770855	4.34385	1.68606
0.141204	-0.20505	-0.00633214	0.136192	0.000450333	-0.0688269	-0.169362	4.13226	1.0578
-0.0495347	0.688109	0.0791332	-0.138955	0.017858	-0.0116808	0.410154	5.18481	1.16688
0.635509	0.822602	0.0788465	0.48558	0.122238	0.20927	0.147271	3.79098	2.21048
0.180338	0.147342	-0.0229283	0.105666	0.0668947	-0.0676202	0.0339304	4.75774	1.8621
-0.0607177	0.539096	0.0542698	0.199417	0.0851948	-0.0195477	-0.150601	4.31396	1.8103
0.267343	0.495675	0.321106	-0.175022	0.0736942	0.13815	0.378058	4.64954	0.968988
-0.168558	0.617971	0.232333	-0.183528	0.0529622	-0.0469163	0.427786	4.93768	1.22458
0.285772	0.346483	0.0167122	-0.205133	0.093902	0.0400518	0.057134	4.62576	1.78731
0.35086	0.202309	0.114679	0.045225	-0.00887319	-0.047797	0.122046	4.26843	0.946561
0.156651	-0.256703	0.259111	0.161668	0.0364595	-0.0447554	0.291006	4.54935	1.72542
0.167707	0.0725017	0.17671	0.0393186	0.0553802	-0.213412	-0.133802	4.112	1.87806
-0.387516	-1.92433	-0.610003	-2.17899	-0.184806	-0.449625	-1.0126	0.183622	-0.787188
0.211294	-0.0604899	-0.148419	0.0582602	0.0108912	-0.0785837	-0.219684	4.62188	1.8203
-0.0806629	0.415828	0.109611	0.165552	-0.0575925	0.103535	0.210574	4.41546	2.30049
0.0969795	-0.128167	0.00368146	0.0448487	-0.03472	-0.12307	0.117089	4.11709	1.4415
-0.0120094	0.376313	0.0378907	0.229307	0.13643	-0.0666544	-0.0636687	4.71042	1.95626
0.248669	0.0882648	0.19368	0.0830489	-0.0330725	-0.0831634	0.0919613	4.63833	1.64623
0.0639283	0.583894	0.0578059	0.227755	0.0472554	0.0890555	0.0379967	4.35551	2.07498
-0.0948352	0.320384	-0.116666	-0.0701708	0.0935638	-0.17158	-0.061736	4.01283	1.68203
0.14772	0.000383414	0.211053	0.115762	-0.00894497	-0.105428	0.188697	4.40812	1.93597
-0.44506	0.148291	0.0722424	-0.215889	0.109262	0.10487	0.191754	4.94082	1.77914
0.18625	0.0618785	0.0761397	0.17483	-0.00511497	-0.0219911	0.176575	4.50987	1.00179
0.420962	0.814288	0.320991	0.448438	-0.106253	0.0203738	0.821232	5.26936	1.51132
0.274595	0.298283	0.104177	0.230176	0.0693591	0.321797	0.331204	4.29854	1.95964
-0.347049	0.200035	-0.0359767	0.015691	-0.0333913	-0.220813	0.331606	3.98191	1.59657
0.100543	0.707916	0.172321	0.170393	-0.211868	0.383722	-0.105604	4.64417	1.80059
0.229538	0.607242	0.0686238	0.144917	-0.295928	0.264816	-0.0622027	3.81601	1.11337
-0.398121	0.0165388	0.0175752	0.0366914	0.112804	-0.0936082	0.0371959	1.92657	1.38146
-0.499753	-0.0600025	-0.0894146	-0.13957	0.11212	-0.0951459	-0.0707292	2.20151	1.16433
-0.539535	0.169584	0.0295736	-0.255073	-0.120768	0.0375832	-0.300773	2.80885	2.38634
-1.38602	-0.109558	-0.391847	-0.311204	-0.0960879	-0.484209	-0.547404	2.13879	2.51004
-0.259686	0.205921	-0.151563	0.205836	-0.0274552	0.46188	0.0375958	2.21762	1.57631
-0.919912	-0.347732	-0.209737	-0.280214	-0.00653891	-0.344831	-0.292617	1.84906	2.06349
-0.604674	-0.32444	-0.312611	-0.0507285	-0.0666679	-0.440307	-0.314551	1.56594	1.69755
-0.400032	-0.23589	-0.293979	-0.139604	-0.0484734	-0.143443	-0.211957	1.59152	1.33076
-0.452698	0.257547	-0.392048	-0.388456	0.0699009	-0.159296	-0.0191901	2.3262	1.51092
0.0277096	0.857366	0.032814	0.222663	0.155191	0.027889	0.0375669	4.30474	3.58992
-0.0522383	0.873496	-0.0983295	0.150686	-0.027323	0.000336185	-0.313173	2.77499	1.11942
0.180466	0.107679	-0.0515854	0.161502	0.0469744	0.00884023	0.0532071	2.15555	1.38708
0.145313	0.430704	0.0332674	0.219246	0.0440844	-0.0637554	-0.242847	3.03701	2.09113
-0.228069	1.00883	-0.178588	0.0634864	-0.31558	-0.10322	-0.29293	2.91755	0.509073
0.0630745	-0.282901	-0.0600341	-0.0658744	0.0333779	-0.181478	-0.171363	1.54418	0.976008
-0.236269	0.717959	-0.135456	0.123366	0.0582447	-0.345565	-0.0291757	3.91156	3.61706
-0.168255	0.8104	-0.0156472	0.0885489	-0.287281	-0.0278381	0.191191	3.21788	1.0908
-0.419218	0.00276711	0.0339545	-0.285947	-0.108095	0.306854	-0.0350976	1.78603	1.23005
0.313663	0.880471	0.290485	-0.363237	0.0689536	0.0383724	0.325109	4.35531	3.62904
-0.179994	0.575063	0.0629366	-0.169938	-0.0291921	0.27658	-0.286004	2.52613	2.98283
-0.474758	0.804376	-0.0603243	0.105276	-0.363006	-0.231493	0.379787	4.04283	2.90191
0.00354721	-0.0718718	-0.0831227	0.0681874	-0.358228	0.0538628	0.463853	4.33385	3.9978
0.216956	0.157891	-0.153475	0.159693	0.0303451	-0.16852	-0.034962	3.9211	3.30375
-0.165388	0.497389	-0.00235525	-0.359327	0.0347277	-0.0683658	0.253311	4.24697	3.65855
0.0965097	0.289864	-0.0364319	0.0810203	0.131683	-0.0833382	-0.0782117	3.89572	3.08755
-0.0387695	0.796382	-0.00365274	0.18232	-0.102589	0.00377569	-0.0427407	4.10588	3.90467
0.116348	0.709548	-0.0854112	0.0506517	0.0541367	0.0570034	-0.0283285	2.63941	0.633249
-0.0601854	0.925551	-0.00711996	0.208131	0.125156	0.241967	-0.198897	3.30211	1.66209
-0.10092	0.809949	0.196998	0.18238	0.01811	0.0487677	0.378324	4.52624	3.53017
0.00691753	0.592928	0.0507818	-0.261527	-0.201274	0.235307	-0.226415	2.58911	0.975298
-0.320475	0.54848	0.169451	0.0144598	0.040624	-0.137259	0.270732	4.1892	3.68242
-0.239303	0.694427	0.0290573	0.174905	0.0875792	0.0162143	-0.292011	2.63455	1.66654
-0.0913068	0.697501	0.192075	0.202452	0.0108254	-0.127718	0.313396	3.36556	3.30833
-0.137333	-0.0964701	0.174486	-0.433034	0.0306479	-0.112431	0.139617	2.07536	1.01722
0.0133791	0.806362	0.278715	0.104946	0.0321485	0.0619998	0.295757	4.50191	3.42591
-0.0803008	0.29263	0.189437	0.00493814	-0.0282681	-0.182638	0.143694	2.39833	0.788872
-0.0885162	0.0450751	-0.133273	-0.201827	-0.217526	-0.108444	0.345728	2.2306	1.13072
0.0773505	0.828	-0.144193	0.219858	0.00179921	0.138802	-0.110236	2.81442	1.12843
0.0274281	0.762119	0.0239126	0.222273	-0.147565	0.243813	0.0162429	3.16764	0.977572
0.368937	0.830812	0.00234067	0.0588173	0.0813854	-0.0744447	-0.0502006	4.11356	3.43717
-0.244711	0.52817	0.193574	-0.452227	-0.0508838	-0.180317	0.449497	3.53922	2.38102
0.166259	0.0666696	-0.081604	-0.124083	-0.0179965	-0.157488	-0.258326	1.98763	0.498107
0.10964	0.660533	-0.0754517	0.220681	0.0333705	-0.0432461	0.0277195	2.7953	0.940508
0.232821	0.276412	-0.0648736	0.167041	0.0753428	-0.0122911	0.095981	3.91219	3.87628
0.17557	0.38627	-0.0833631	-0.0786682	0.0792482	-0.033483	0.028473	4.05556	2.97334
-0.220681	0.374388	0.205934	0.00715845	-0.0010467	-0.19129	0.208001	2.15326	0.963668
-0.0800815	0.520277	0.00824228	-0.00872028	0.102437	-0.0552945	-0.487497	2.02743	1.09923
0.102117	-0.120725	-0.242535	0.164808	-0.00572174	-0.211951	-0.0372045	1.12853	1.15324
-0.292738	0.786936	-0.13815	0.166619	0.00562016	0.318483	-0.228433	2.78067	1.77488
0.119381	0.374146	-0.0743109	0.0349622	0.0758749	-0.180766	-0.154875	1.60227	1.47356
0.237803	0.479215	0.258604	0.0867002	0.00487589	-0.100089	0.122485	4.14634	3.21837
-0.183712	-0.226814	-0.225256	0.0277071	-0.105383	-0.165507	-0.229872	1.38447	1.09499
0.339021	0.14034	0.176744	-0.0224436	0.0455487	-0.0783628	0.117091	1.91741	1.48907
0.03641	0.8509	0.118728	-0.14209	-0.0622312	0.362411	0.201986	4.50017	4.05217
0.12406	0.711455	-0.191216	-0.0707907	0.116705	-0.164746	-0.0854691	2.26088	0.947961
0.169611	-0.233431	0.191015	0.13828	0.0732628	-0.147724	0.159089	1.5941	1.11657
0.150297	0.244285	-0.0205261	-0.084098	0.0322212	0.0411519	0.0719849	3.88682	3.81813
0.195474	-0.209456	0.017893	0.133933	0.0474599	-0.158204	-0.224839	1.7779	1.23684
-0.0782422	1.13947	0.345624	-0.340571	0.0488336	0.0257155	0.562265	3.70158	1.75373
-0.186491	2.13601	0.121306	0.390993	0.349364	-0.00426216	0.133749	5.13259	1.43129
-0.268287	0.571313	-0.244411	-0.744263	-0.0590794	-0.0698522	-0.317685	3.44556	0.588763
-0.880605	-0.359875	-0.55308	-0.143327	-0.0913971	-0.317492	-0.058868	1.64474	1.02985
0.17632	-0.193631	-0.148104	0.128628	0.0531936	-0.139551	-0.0986672	2.0358	1.19653
0.238274	-0.0133484	-0.0537234	0.000904151	0.036169	-0.10966	-0.227127	3.70604	3.79291
0.0825691	-0.0463665	-0.0526026	0.0971625	-0.0320053	-0.00676648	-0.0885005	2.22033	1.19348
0.225907	0.92124	-0.087149	-0.0969643	0.121553	0.0609796	-0.215972	2.66297	1.18893
0.0509249	-3.01264	-0.305725	-0.72615	-0.836815	-0.511343	-1.54861	-6.24003	-1.50463
-0.649238	-0.951336	0.138679	0.175302	0.0129672	0.113464	-0.0134298	-4.82901	1.85041
-0.295407	-1.30283	0.0920873	-0.0425478	0.053304	-0.0597848	0.00494375	-3.9341	1.47655
0.108699	-1.80322	0.0135517	0.077261	0.0457406	-0.00260326	0.0129875	-4.73056	1.50916
-0.249088	-0.888763	-0.11071	-0.00522335	0.129599	-0.0332391	-0.0931788	-4.7439	1.66646
-0.569761	-2.37116	-0.0864333	-0.167603	-0.684476	-0.353144	-0.0496215	-6.15493	-0.364465
-0.348406	-2.23349	-0.0963553	-0.132218	0.0721733	-0.0574677	-0.153626	-5.45098	0.983813
-0.606117	-1.32172	-0.230854	-0.113578	-0.511523	-0.063085	-0.190234	-6.0851	0.4333
0.0951329	-1.94468	-0.0163867	0.140937	0.130395	-0.0789107	-0.0466965	-4.4608	1.56573
-0.0663688	-3.08242	-0.152664	-0.520973	-0.0783948	-0.355407	-1.43809	-6.47587	-1.43232
-0.55313	-3.6436	-0.144677	-0.371225	-0.423563	-0.372406	-1.22698	-5.89254	-0.345103
-0.302885	-0.104508	0.16872	-0.259271	0.0141755	-0.0720612	0.545452	-4.07712	2.56218
-0.880665	-2.81568	-0.0680774	-0.17275	-0.791008	-0.101085	-0.149904	-6.47302	-1.32704
-0.686781	-3.57743	0.163913	-0.22167	-0.00993197	-0.194374	-1.23415	-5.80984	-0.404912
-1.18651	-3.889	-0.0369622	-0.151076	-0.142927	0.123132	0.425395	-4.99824	-1.41665
0.251311	-1.9949	-0.0169077	0.0779444	0.032533	-0.169272	-0.196668	-4.30553	1.92972
-0.505846	-0.816256	0.0153465	0.13243	-0.105265	0.0991552	-0.173049	-3.56166	1.8502
-0.730493	-3.35941	-0.0341052	-0.115668	0.140843	-0.131875	0.172793	-5.57007	-0.781528
-0.613689	-2.2871	0.180604	0.111748	-0.115751	0.134982	-0.0689573	-5.60913	-0.714325
0.119146	-1.07025	0.0332265	-0.141416	0.0565436	-0.0861091	0.760073	-3.55905	1.73421
0.343814	-0.919075	-0.0283428	0.0439904	-0.00641305	-0.120145	-0.150585	-3.52525	1.3959
-0.0847856	-2.0047	-0.288645	-0.243911	-0.0591869	-0.545138	-0.248956	-6.20882	-0.249507
0.153857	-2.31364	-0.111331	-0.230913	0.0637267	-0.27762	-0.0742465	-5.98762	-0.527194
-0.136263	0.047303	-0.0507322	0.0917879	0.146631	-0.0332869	-0.129755	-3.08339	1.95163
-0.398383	-0.0537227	-0.124563	-0.0220176	0.0176559	-0.0989883	-0.0519194	-3.72481	1.55552
-0.515559	-2.39749	-0.0904729	0.0425925	-0.215193	0.127593	1.05229	-3.97015	2.23072
-0.685969	-2.24175	-0.0164874	-0.129235	0.102915	0.0258751	-0.211955	-5.65104	1.46355
0.470357	-1.12763	0.0384361	0.0500151	0.000371227	0.00152919	-0.00884749	-4.5662	1.43482
-0.357595	-1.57958	-0.0450603	-0.0104939	0.137472	0.000279421	1.02948	-3.81828	2.30068
-0.292307	-2.24949	0.00598638	-0.0869952	0.0500745	-0.0185639	-0.120366	-5.38637	1.31881
-0.0609632	-2.13124	-0.143434	-0.13516	-0.289604	-0.164926	-0.1835	-4.49969	1.6311
0.175025	-1.80279	0.023612	0.0353371	0.228047	0.0489352	0.00582517	-5.08432	1.83588
0.287518	-2.2748	-0.0500088	0.552287	0.263871	-0.0683179	-0.149002	-5.45737	-0.432552
0.467476	-0.0661635	-0.000867779	0.0992132	-0.255833	0.00828237	-0.118186	-3.65463	2.19073
0.349538	-1.16381	-0.161117	-0.00375811	0.0286846	-0.0885793	-0.356832	-4.97466	1.08153
0.265457	-2.93319	-0.19392	-0.0817074	-0.674567	-0.169815	-0.0189544	-5.81806	-1.0821
0.152356	-0.177692	0.258662	0.228987	0.0152291	0.249945	-0.124001	-3.99284	1.75553
0.0693822	0.110219	0.070314	0.0192789	0.0274234	0.0259309	-0.052364	-3.21389	2.20448
0.21168	-1.5247	0.0140737	0.0325551	0.0412672	-0.0411481	-0.0779393	-4.69247	1.2936
0.0754356	-2.19521	-0.217105	-0.097776	-0.314426	-0.337894	-0.11985	-5.34087	0.621355
-0.651082	-2.77975	-0.087282	-0.228345	-0.129377	-0.234077	0.37133	-5.44975	-0.247182
0.335918	0.218006	0.110594	0.129145	-0.179764	0.123058	0.124917	-3.1396	2.30814
0.0557167	-1.35391	-0.0218923	-0.137039	-0.0902548	-0.113437	0.0524725	-5.27323	0.175239
0.430479	0.224539	0.132837	0.117591	0.111812	0.0477043	0.469549	-3.07601	2.26297
0.467455	0.13699	0.094495	-0.120531	-0.0305286	0.198937	-0.067689	-3.23017	2.09967
-0.797599	-1.88711	-0.3065	-0.194805	-0.67132	-0.20866	-0.175705	-6.22006	-0.512445
-0.102559	-0.328855	-0.0465823	0.00167899	0.0880695	-0.0617365	-0.0820071	-3.51158	2.06987
-0.355846	-2.23485	-0.0135128	-0.112894	0.0217404	-0.083799	-0.00300512	-5.49948	1.07708
-1.28166	-2.35763	0.00293393	0.29313	0.133079	-0.0374284	0.548907	-4.59772	-0.51845
0.0674419	-2.17599	0.0523307	0.199232	0.0846412	-0.0165861	-0.124802	-4.51351	1.78781
0.150177	-2.20173	-0.0275655	-0.0702468	0.0594325	-0.336803	-0.181789	-5.49297	1.28553
0.636631	-1.72244	0.0912151	0.01443	-0.385601	-0.0366656	0.132745	-5.48231	0.435629
0.2727	-1.28894	-0.153217	-0.0589212	-0.325936	-0.102766	-0.00147471	-5.37223	1.01048
0.0858709	-1.19668	-0.0127082	0.133153	0.123378	-0.11373	-0.0132513	-3.67177	1.16469
0.0306965	-1.70069	-0.143215	-0.0401476	-0.0743235	-0.122759	-0.0386823	-4.604	0.982524
-0.427479	-1.46086	-0.197085	0.122665	0.0268442	-0.0833457	-0.182181	-5.57502	0.452974
0.179006	0.0308617	0.130321	0.0660547	0.114651	0.0570914	0.459631	-3.36085	2.42392
-0.206336	-2.15812	-0.107862	-0.129034	0.173502	-0.162222	-0.00260066	-4.52665	1.27794
0.516809	-1.30973	-0.0598084	0.00188153	-0.0156995	-0.0129231	-0.162051	-5.46062	0.533028
-0.0163024	-2.14263	-0.153061	-0.0366366	-0.281903	-0.470412	0.34137	-5.9112	-0.531345
-0.165835	-2.15493	-0.0104704	0.159919	0.181712	-0.0757292	-0.0943298	-4.52626	1.7609
0.174087	-2.10372	-0.0476916	-0.0578285	-0.403196	-0.0470012	-0.146758	-5.22143	1.63121
0.383067	-0.684065	-0.141452	0.00262392	-0.307015	-0.194573	-0.187188	-4.69763	1.50615
0.147983	-2.33599	-0.0933445	0.0137881	-0.462011	-0.0954706	0.433981	-5.39503	-0.780204
-0.994255	-2.87262	-0.131551	-0.0771278	-0.0173935	-0.150703	-0.537089	-6.69452	-1.35155
-0.773395	-1.31926	-0.0406717	-0.226658	-0.0556073	-0.333263	-0.347804	-5.39073	0.438777
0.315907	-2.16054	-0.116075	-0.139321	-0.0847086	-0.0928232	-0.205371	-5.3223	1.45309
-0.424242	-2.24981	-0.0402791	-0.107979	0.0523276	-0.0236824	-0.229072	-5.30295	1.42419
-0.107331	-1.66957	-0.0828616	-0.112816	-0.192612	-0.0797725	-0.320618	-4.59528	1.08617
0.142937	-0.993559	-0.00378449	-0.0306888	-0.346506	-0.123833	-0.156857	-3.864	1.46324
-0.0601417	2.15801	0.201795	0.232124	-0.212261	-0.0896824	-0.0923399	1.04349	-2.14339
-0.137132	0.535747	-0.037365	0.0999015	0.0459574	0.0202855	-0.238693	-1.12162	-3.17011
-0.918632	0.673523	-0.0517948	-0.0167237	-0.0620865	-0.0637808	0.150753	-0.762583	-2.88383
-0.345552	0.303755	0.0114034	0.141824	0.00648407	0.00937578	0.200197	-0.789415	-4.95704
-0.000283439	2.526	-0.114512	0.130334	0.0811279	-0.0610062	0.414367	1.62575	-2.00899
-0.496944	0.553712	-0.0285537	-0.141986	0.0212465	-0.198257	-0.16345	-1.57997	-3.80177
-0.207188	0.538674	-0.0128441	0.0989388	0.0144971	-0.0277266	0.00882932	-1.25383	-3.23271
0.0819853	0.556965	-0.0826075	-0.0724354	0.0196982	-0.0737188	-0.120353	-1.99166	-3.91127
-0.0331471	2.53572	0.0933101	-0.126649	0.115421	0.109529	-0.0556532	1.59836	-1.70089
-0.605826	0.251585	-0.0885338	0.160657	-0.0873187	-0.163616	0.134699	-2.16236	-3.71149
0.735713	2.28006	0.295897	0.116201	0.128564	0.330295	0.263495	1.53729	-1.4081
0.341591	2.19462	-0.187958	0.025242	-0.162537	-0.0950103	-0.0865399	1.09903	-2.37529
-1.69265	-0.100549	0.0404172	-0.303607	-0.201799	-0.173703	-0.30625	-2.19664	-4.42375
-0.693837	0.615828	-0.0153093	-0.0371071	0.0264958	-0.00520749	-0.111251	-0.968903	-2.81338
0.377665	2.33474	0.0316357	-0.0533094	0.000211193	-0.0868371	0.0359909	0.462843	-2.43331
-0.250511	0.607698	0.133692	0.366297	0.0588071	0.033007	0.0528929	-0.230807	-3.97339
-0.366806	2.50562	0.233111	0.165206	0.0786232	0.100962	0.00510758	1.62367	-1.54253
-0.3135	2.15353	-0.0211828	-0.190733	-0.0395814	-0.118317	0.0703015	0.393219	-2.34952
-0.339212	0.682281	0.276446	-0.0554757	-0.0101356	0.0392885	-0.210028	0.304245	-2.74686
-0.374949	0.439851	0.0921354	-0.0128628	-0.0448358	0.00927017	0.146601	-1.32843	-4.13639
-0.523666	0.092017	-0.201714	-0.137313	-0.270075	-0.223801	-0.151372	-1.76023	-4.7879
-0.521163	0.428023	-0.0368941	0.0415759	-0.0240648	0.0427825	-0.010831	-1.62731	-4.08244
-0.487032	0.297473	-0.134802	-0.103651	-0.174235	-0.112328	-0.159534	-1.25623	-3.93529
-0.620301	0.510269	0.110911	0.157862	-0.041372	-0.0433166	-0.0540536	-1.05176	-2.76561
0.111703	2.41516	-0.0117001	0.0926537	0.0956325	0.0383925	0.203159	0.75855	-2.19043
-0.326653	0.68315	-0.0735823	-0.082932	-0.00551689	-0.048723	-0.105923	-0.90237	-3.07686
0.492049	2.42822	-0.0212593	0.2494	0.0859858	-0.0294067	0.0108348	1.41534	-1.78317
-0.793832	0.147879	-0.0862695	0.116489	-0.0724161	-0.0697521	-0.0798113	-1.62097	-4.64953
-0.252123	0.593326	0.110297	0.0721651	0.00521022	0.0718373	-0.0719167	-1.6339	-3.49415
-0.624824	0.375087	-0.0758478	-0.119039	-0.0887737	-0.0318225	-0.185676	-1.83775	-3.96894
-0.604196	2.22244	0.30003	0.23242	0.0173721	-0.117385	-0.00842485	0.764573	-2.03895
-0.467198	0.446836	0.299358	-0.0884286	0.119972	0.0854182	0.113811	-0.167937	-2.79806
0.492398	2.45079	0.0641652	0.260848	0.0539555	-0.0680647	0.0293186	1.55102	-1.81208
-0.0599177	0.684637	0.0876166	0.343848	0.190863	0.128047	-0.0252488	0.566357	-2.5748
-0.335799	0.350204	-0.248691	-0.309909	0.0632304	-0.0814482	0.092162	5.42684	-2.18878
0.681222	0.532407	0.129087	0.202142	0.0837457	0.278521	0.192307	4.78705	-3.46909
0.0887933	0.643719	-0.0761099	-0.571799	-0.542962	0.116469	0.0640349	3.70264	-0.533172
0.388381	2.22799	-0.326311	0.13075	-0.0684683	-0.0288479	0.325058	6.08493	1.10819
0.265705	2.65207	0.112743	0.227879	-0.16057	0.425249	0.459482	6.73642	1.38356
0.124117	0.528068	0.214494	0.257473	0.0997074	0.0515257	0.351482	5.49618	-2.09664
0.301786	0.342952	-0.357823	-0.270237	-0.00505403	0.0710126	-0.12235	4.25814	-5.50344
0.177989	2.03927	0.0842448	0.25252	0.16159	0.012213	0.53489	5.90711	1.75961
0.39605	-0.113081	0.117575	-0.492958	-0.0930939	0.0656638	-0.0881048	4.62571	-4.68034
0.226792	0.46639	0.329539	-0.16489	0.182544	0.16752	0.275953	5.45374	-2.19022
0.309067	0.165407	-0.0192081	-0.289013	-0.107041	0.308468	0.0465745	5.2406	-5.40137
-0.271864	-0.463015	0.178342	0.0423716	0.0764629	-0.157272	0.165768	5.70339	-2.21849
0.950667	0.610008	0.20199	0.231179	0.358691	0.209775	0.388952	4.24945	-3.76416
0.252207	0.252938	0.0539634	-0.0937687	0.0672799	-0.182874	-0.322319	4.36038	-2.91043
0.185539	0.796848	-0.0411968	0.198495	0.153373	0.156943	-0.0832556	4.87431	-0.741743
0.0595372	0.720193	0.0729306	0.292191	-0.32743	0.299522	-0.0578584	5.90984	0.780115
0.0364123	2.24253	-0.0296995	0.296697	0.14808	-0.0628112	0.004446	5.308	2.00563
0.153556	0.413066	-0.0100729	0.121626	0.0408309	-0.0818792	-0.203078	4.85495	-2.05776
0.349329	0.691382	-0.0294758	0.214069	0.0878505	0.00377536	-0.0207974	5.03098	1.33367
0.210161	0.493427	-0.0578704	0.142196	-0.147011	-0.0563616	0.0576977	4.29898	-1.51294
0.0136145	0.238979	-0.169364	0.210232	-0.00715139	-0.0175613	-0.0190741	6.04165	-2.24143
0.217587	0.585978	-0.00236968	0.214433	-0.0918923	-0.113684	-0.148826	5.12109	1.81735
0.18786	0.660169	0.0752657	0.0566876	0.0638288	-0.0115178	0.191274	4.72379	-0.0939974
0.357779	0.570234	0.11073	0.0584508	0.0983288	0.0499751	0.11619	4.38803	-2.62169
0.180465	1.9743	0.0446502	0.28965	0.18729	0.359046	0.0923722	6.75809	2.18029
0.190279	0.482436	0.0220916	0.176247	-0.0236215	0.0383306	-0.0883637	6.21697	-0.979544
0.176091	0.699906	-0.0944455	0.0577819	-0.0626024	-0.131947	-0.586683	4.29015	-2.17974
0.133667	1.60757	0.341094	0.261673	0.18934	0.0615407	0.433482	6.05143	2.14489
0.413065	-0.0847369	-0.135707	-0.0671322	-0.157282	0.0131111	-0.174217	3.89274	-5.53088
0.221918	1.62793	0.0808743	0.337899	0.178157	0.12815	-0.0113484	6.49482	1.9352
0.508985	-0.197259	0.00917741	-0.0297243	-0.120343	0.219547	-0.0453834	4.77106	-6.20904
0.104104	0.607618	0.377916	-0.246111	0.134167	0.0529414	0.40573	5.47462	-1.70148
-0.0828113	0.681382	0.188646	0.197289	0.118156	-0.0543403	-0.0383997	4.78175	0.787033
0.314352	-0.000128582	-0.150623	-0.151335	-0.193375	-0.264136	-0.131651	3.53716	-6.02499
0.38742	0.0354351	-0.0794786	0.181784	-0.054238	-0.185894	0.270911	4.03996	-5.95216
0.186284	2.46018	0.10632	-0.0317262	0.15087	0.0102584	0.326516	6.2127	1.16354
0.095388	0.550765	-0.191338	0.140749	-0.405342	0.0370871	0.126573	5.38639	-0.975888
0.0890631	0.720942	0.00815303	0.157329	0.0400759	-0.112247	0.100787	5.36426	-0.0951567
0.0968793	0.381036	-0.15935	-0.27835	0.038383	-0.0135722	-0.16167	4.50758	-1.93466
-0.24631	-0.00238081	-0.106727	-0.0157322	-0.157159	-0.41345	0.0913178	3.0318	-5.69854
0.231199	0.679512	-0.039944	0.114037	-0.00578152	-0.0368004	0.00202656	4.76731	0.850987
0.360664	2.27075	0.028205	0.131523	0.12111	-0.124441	0.145323	6.0576	1.31188
0.0658229	2.74292	0.447327	0.669715	0.191886	0.212647	1.00314	5.59533	6.05234
0.310995	2.08878	0.139703	0.251878	0.187971	-0.0198221	0.095086	4.55364	5.02433
-0.061036	2.11581	0.0320352	-0.0456208	0.00404854	-0.129831	0.110551	3.9743	5.01832
0.689754	0.147589	0.190561	0.244165	0.0533072	0.357248	0.046697	5.69139	-5.51056
-0.0556238	1.18479	-0.0241707	0.0307119	0.0552702	-0.025637	0.0627551	2.39165	4.07996
-0.541668	0.285246	-0.031621	-0.072942	-0.514063	-0.379001	-0.0475789	2.37322	3.67081
0.327233	2.12294	0.0536336	0.187046	0.155542	-0.0918222	0.336821	4.56184	4.94187
-0.236001	2.27225	0.132379	0.548448	0.16058	-0.0585514	0.666542	4.96283	5.00064
0.379399	1.95616	0.0967957	0.41046	0.153346	-0.0657178	0.344754	4.89705	4.74476
-0.0233655	2.16184	-0.138672	-0.141901	-0.213246	-0.0874643	0.0850567	3.52236	4.40404
-0.412922	1.94537	0.0828315	0.0239209	0.12202	0.0322036	0.231986	4.15385	4.82848
0.0548862	2.05363	0.0789168	0.308096	0.0822671	-0.120204	-0.264745	3.69782	4.32001
0.413677	2.0307	0.154	0.295404	0.132185	0.378504	0.290628	4.93818	5.13212
0.292011	0.750314	0.0432739	0.196188	0.253683	0.16202	-0.06717	0.626198	7.08548
-0.288227	2.69346	0.24451	0.402418	0.12674	0.0341563	0.85634	5.06462	5.48822
-0.0561816	1.3293	0.0631553	0.224232	-0.119627	0.379336	-0.00547267	3.59212	4.16104
-0.341533	2.06102	0.180445	0.29435	0.0806773	0.0325115	0.60652	4.073	4.36761
-0.636968	-0.322963	-0.172296	-0.863801	0.0185883	-0.575572	-0.173446	-0.358653	4.7897
-0.0635988	0.5984	0.132674	-0.15172	-0.215005	0.014955	0.00989889	3.09232	3.6117
-0.0713191	1.16985	0.126822	-0.184343	0.249155	0.0800131	0.0748227	0.955065	6.42217
-0.16685	0.334018	-0.0468659	-0.0148802	-0.0163492	-0.0956134	-0.161613	1.73712	2.82193
0.218785	1.71652	-0.0647633	-0.11467	-0.0237777	-0.26843	-0.230571	3.59597	4.05668
-0.163153	0.663007	0.0755328	0.179715	-0.31634	-0.0267659	0.024221	2.97977	4.54473
0.224436	2.12909	0.128826	0.154937	-0.215291	0.0356324	0.397795	4.77903	5.19
0.0587999	1.48453	0.0322968	0.0189548	0.0442884	0.0386122	0.0351255	2.01795	5.05016
0.274113	2.16979	0.13355	0.228622	0.264943	-0.133145	-0.194627	3.93407	4.4535
0.199352	2.30719	0.0709447	0.109572	0.337584	0.312282	0.156879	4.28816	5.26662
0.167573	0.483988	0.0519052	0.27082	0.0891588	-0.109606	0.229545	1.95111	4.87884
-0.1055	2.09357	-0.0427147	0.2961	0.0448541	-0.0526572	-0.204591	3.89608	4.70621
-0.135573	0.532504	0.159556	0.246889	0.0675746	-0.080295	0.341623	3.59537	3.61065
0.0907656	0.404061	0.0930116	0.171795	-0.302969	0.251022	-0.0147129	0.181258	6.41296
0.235393	2.08089	-0.0466653	0.245358	0.0798976	-0.161295	-0.611713	3.08564	3.88373
-0.239633	2.15195	0.151322	0.112658	-0.0669679	0.425694	0.158832	4.51716	4.56667
-0.418134	1.6676	0.0186488	-0.772058	-0.248037	-0.160938	0.309037	4.23537	4.40149
0.292093	0.734119	0.144807	-0.165394	0.157657	0.13901	0.0120242	0.60016	6.73362
-0.441916	1.16068	0.244548	0.167317	-0.00359809	-0.159409	0.412508	3.61365	3.04908
0.182852	2.18753	0.0926238	0.461716	0.0595773	0.00320238	0.60153	4.25425	4.47007
-0.253173	1.52375	-0.111455	0.0233364	-0.0206313	-0.191818	0.0828814	3.44485	3.82105
0.296049	2.35	0.0876886	0.347026	0.135448	-0.0147267	0.239175	4.50308	4.9929
-0.370984	1.2622	0.0707663	-0.381558	0.0200303	-0.0432276	0.272737	3.83271	4.10875
0.262786	1.40626	0.133955	0.334058	0.311875	0.35896	0.173415	4.2066	4.93633
-0.0566036	2.61378	0.186262	0.534609	0.0530248	0.0810232	0.725441	4.94181	5.08104
0.0970582	0.788013	0.151912	0.135757	-0.0215444	0.162115	0.179539	1.00684	6.79574
0.309863	1.12201	-0.000401712	-0.0258819	0.127758	-0.145866	-0.0900633	2.35652	4.53961
-0.13965	0.419021	-0.142993	0.169403	-0.011956	-0.113608	-0.200262	3.06816	3.40651
0.192688	0.819605	0.0298865	0.179579	0.0526898	-0.153798	0.103372	0.224733	5.74789
-0.0419824	1.88577	-0.0184875	0.137241	0.0236739	-0.0887047	-0.0543599	3.20645	4.57341
0.245718	2.04553	0.0856991	0.565047	0.0719691	0.303584	0.888534	4.79027	4.31877
-0.221131	0.971142	-0.0702309	0.0423139	-0.0604839	-0.0858249	-0.115952	3.40632	4.03139
-0.0845004	0.71851	-0.106062	-0.00378745	0.0279028	-0.163058	-0.0923562	3.67085	4.37615
-0.162606	1.93858	-0.00749904	0.0292882	0.118677	-0.0829616	0.0169988	3.08591	4.11626
0.220294	2.05222	0.0232618	0.195762	0.00939923	-0.0312276	0.207806	4.27473	4.54998
-0.0865453	2.06897	0.147689	0.15462	0.036759	0.341557	0.00224789	4.43992	4.93242
-0.180987	0.656597	0.175474	0.161562	0.16274	0.174278	0.016385	0.759539	7.12768
0.0520943	0.82156	-0.00143255	0.193268	0.0384802	0.181104	-0.0711069	2.61158	3.54677
0.284755	1.71512	0.107219	0.0951618	-0.145016	-0.04421	-0.0261204	4.43075	4.84024
-0.121874	1.67576	0.172186	0.266262	0.0712892	0.0309206	0.364162	4.06145	4.11521
0.152477	0.530223	-0.0323548	-0.276503	0.12353	0.0377716	0.0195968	2.56975	3.03837
-0.0979553	1.27445	-0.0611491	0.0770965	-0.0294398	-0.0779943	-0.303214	3.42538	3.28456
-0.039683	0.628925	-0.00689685	0.0503872	-0.134351	0.041985	-0.0376305	3.42052	3.88129
-0.0980196	1.88426	0.138099	0.0925885	0.0362006	0.283556	-0.0713215	3.4221	4.37754
-0.0762029	0.829916	0.0525881	-0.059445	-0.00565427	-0.0302163	0.175176	1.90866	3.88726
-0.0182626	2.38387	0.0975436	0.39639	0.126517	-0.0573358	-0.0686054	4.03698	4.83159
-0.0151512	1.26457	0.217576	0.158569	-0.0324117	0.574195	-0.0310432	3.85731	3.31549
-0.0442811	1.77244	-0.058049	-0.0332713	-0.00326377	-0.129902	-0.0938391	3.36769	3.90484
0.205415	-0.0885286	0.111911	0.126299	-0.166911	0.230479	0.00475979	-0.150308	1.78507
-0.036467	-0.145104	-0.00649702	0.0630332	0.197124	-0.142523	0.227363	0.195336	1.82778
0.263958	-0.200952	0.0258543	0.0225487	-0.122311	-0.0311282	0.0120468	-0.34082	1.15734
0.198012	-0.219634	0.058167	0.0126293	-0.0638432	0.14435	-0.0450498	0.139944	2.03345
0.699294	0.165011	0.0884908	0.0416261	0.0736372	0.119802	-0.0407945	-0.0256269	4.82406
0.447184	0.0569966	0.102649	0.186308	-0.0635351	0.143013	0.0300243	1.4586	5.0215
0.149319	-0.0680665	-0.052005	-0.247677	-0.175886	-0.0330599	0.169389	0.793528	4.26919
0.0316388	-0.607398	-0.102607	-0.0396508	-0.495395	-0.316204	-0.264295	-2.16865	1.33866
0.0478436	0.0303893	0.17586	-0.133945	-0.0122754	0.170446	0.512776	0.086923	2.0668
0.0876119	-0.391415	0.00210151	0.0783118	-0.401545	-0.00762545	0.658085	-0.524265	4.73513
0.0696563	-0.411927	-0.151457	0.00116072	0.125162	-0.230821	-0.206446	-1.06854	1.21428
0.107723	-0.431308	0.0333712	0.211307	0.119548	0.109691	-0.0103689	-0.262066	4.57121
0.194858	-0.218151	-0.0672587	0.0929178	0.0362254	-0.0269203	0.465887	1.01405	4.45024
0.122132	0.00423354	0.0270901	-0.0654185	-0.125094	0.060509	0.255577	-0.350718	1.87638
0.431183	-0.472922	-0.108972	-0.0364491	0.108827	0.0786307	-0.123641	-0.220753	5.10171
0.194465	0.0378068	-0.0556121	0.204258	0.131752	0.17614	0.0772826	-0.0853405	5.44402
0.144205	-0.468082	0.0789717	0.128977	0.0271535	0.221626	0.443551	0.539796	3.62447
0.777382	-0.45711	0.0844048	-0.00650945	0.479367	-0.283653	0.110778	-0.710865	5.40207
-0.195792	0.0282833	0.152708	0.206182	0.177475	0.240057	-0.189382	-0.458231	5.42328
-0.0729794	-0.161104	-0.0802396	-0.245866	-0.0756235	0.0582081	0.092492	-0.119794	1.81402
0.0612629	-0.624879	0.108307	0.157271	-0.0212096	0.16149	0.143288	-1.27464	1.77985
0.0234931	-0.276591	0.0583922	0.0837992	0.0660653	0.188535	-0.0298559	0.138315	5.63709
0.289945	0.134058	0.130388	0.27984	0.147729	0.246189	0.0499169	-0.824043	2.45897
0.27734	-0.144947	0.259574	0.117758	0.261594	0.185123	0.0583857	0.0676904	2.06882
0.82028	0.26896	0.126286	0.336417	0.206692	0.27355	0.0717682	0.454934	4.8663
0.0663711	-0.534495	-0.23834	0.0163025	-0.162484	-0.204895	-0.16333	-0.688233	0.818478
-0.219661	-0.197401	0.0925479	0.0384658	0.211342	-0.330772	-0.064989	-0.51003	4.41209
0.819801	-0.157059	0.295564	0.199467	0.635854	0.27525	0.0709309	1.55103	5.53869
-0.0995178	-0.348691	-0.106817	-0.0427578	-0.104175	-0.369746	-0.291203	-1.456	1.41565
-0.20029	-0.498067	-0.0951293	0.0534939	0.052611	0.0945431	-0.0300848	-1.10716	5.89602
0.155536	-0.168167	-0.0686334	0.0654449	0.00247569	-0.0620068	-0.12273	-0.619901	1.93525
0.133999	-0.153507	0.023054	-0.199725	0.108298	0.240873	0.419426	-0.117149	3.9031
0.25546	-0.363737	-0.0630463	0.104336	0.165118	0.194726	0.0138281	-0.75205	1.48502
0.338695	-0.214883	0.0355497	0.0722059	-0.329532	-0.0174778	-0.151447	-0.384959	1.49836
-0.0730097	-0.331951	0.0820863	0.061744	-0.0279108	-0.116667	0.518267	-0.629811	2.19169
0.168731	-0.286326	-0.0554382	0.0513172	0.0629318	-0.216993	-0.0656819	-0.459158	1.39646
0.1554	-0.296528	0.0274435	-0.106937	-0.237288	0.0550749	0.407577	-1.09742	5.50729
0.441915	-0.370334	0.103438	0.0707887	-0.0890069	0.215435	0.293082	0.748954	3.62341
0.369864	0.0338204	0.0816944	0.13352	-0.194346	0.290389	0.1042	0.00491934	1.89166
0.740958	0.490438	0.0761345	0.108845	-0.167302	0.176731	-0.0451729	0.0618489	4.3331
0.778233	0.302928	0.153456	0.142399	0.134696	0.0958157	0.0682876	-0.048929	4.14612
-0.102488	-0.526326	0.0431447	0.063088	0.036934	0.177962	0.496957	0.655631	5.03247
0.439193	-0.587552	-0.133726	-0.104333	-0.612797	-0.107223	-0.120397	-0.825808	3.9982
0.326785	-0.12123	0.105366	-0.0257742	-0.142725	0.164964	0.298312	-0.134665	1.90266
0.248681	-0.0939441	0.185602	0.351632	0.27378	0.150173	0.0449143	0.199724	4.25256
0.643404	0.0623592	0.110956	0.215419	0.00621819	0.244728	0.112234	-0.177811	4.07128
0.185698	-0.434468	-0.0976146	0.0226287	-0.398453	0.204124	-0.276032	-1.32405	1.90177
0.674362	-0.0378286	-0.0184631	0.0804475	0.101469	-0.114981	-0.123595	-0.151876	4.2145
0.0270949	-0.204958	-0.124494	-0.0582779	-0.0579144	-0.307609	-0.194064	-1.56183	1.53407
0.745249	0.330199	0.0935654	0.246319	0.293962	0.266786	0.0445083	-0.259949	3.28206
0.152263	-0.507058	0.119208	0.127909	0.0201038	-0.0576068	0.54744	0.590392	3.46403
-0.0135289	-0.45672	0.0199273	-0.0166433	-0.0591741	-0.228538	-0.171933	-0.519352	1.2273
0.824864	0.18948	0.251987	-0.0502336	0.184142	0.290985	0.000976463	-0.0271264	4.58092
0.253619	-0.0545975	0.0016284	0.0517055	-0.209565	0.162709	-0.0989262	-1.1771	2.35203
0.65463	0.26076	0.111246	0.186365	0.54985	0.162973	0.601951	1.44016	5.75918
0.26463	-0.10281	0.04816	0.197383	0.105535	0.276337	0.0932947	0.161359	1.66187
0.117662	0.177247	0.0776917	0.148539	0.138036	0.274684	-0.0423084	-0.894687	2.66242
0.158881	-0.670914	-0.154517	0.0929788	-0.00971377	0.00652388	0.206234	0.466701	4.13363
-0.104243	-0.42469	0.00244525	-0.165815	0.0683418	-0.184995	0.119212	-0.640854	3.33922
-0.168492	-0.702463	-0.295129	-0.0774492	-0.303768	-0.108684	-0.38918	-0.950567	0.832318
-0.327242	0.0576443	0.211546	0.391136	0.353174	0.333807	-0.0505357	-0.603527	5.76077
0.806897	0.19333	0.297661	0.0553628	0.268826	-0.0469308	0.0364472	-0.0226182	4.93279
0.241833	-0.117291	-0.0115124	0.0704362	0.0942881	-0.116044	-0.150219	-0.343081	1.44503
0.399038	-0.227611	0.0257348	0.113103	-0.362259	0.171918	-0.271309	-0.566294	1.82001
0.109812	-0.64458	-0.0257287	0.0112039	0.0285433	0.243702	-0.09917	0.247524	5.46103
0.0884654	-0.79135	-0.286906	-0.115558	-0.215671	-0.329097	-0.437071	-1.01638	0.380834
0.176102	-0.317105	-0.0204641	0.0545014	0.0253789	-0.072382	0.505958	-0.377616	3.77465
0.367931	0.142622	0.110312	0.172741	-0.153273	0.259	0.640543	1.53194	4.93327
0.0636229	-0.15678	-0.175553	-0.443884	-0.229256	-0.0724142	0.0592566	-0.193614	1.61287
0.0393371	-0.493616	0.186292	-0.342114	0.0523877	-0.272521	-0.0283834	0.457506	3.5116
-0.198795	-0.0484353	0.0144627	0.10882	-0.266933	0.307644	0.351949	-0.88371	5.27404
-0.0629373	-0.100146	0.168429	-0.161689	-0.0610441	0.0819307	0.154829	0.327173	2.81354
0.348104	0.0381998	-0.0197007	0.113208	0.0512871	-0.151278	-0.0852734	-0.590911	1.77292
0.556692	-0.410826	0.126052	0.165056	0.0546309	0.381094	0.0385233	0.9315	4.01106
0.0504283	-0.96515	-0.0368409	-0.116136	0.0615935	-0.53186	-0.097443	-0.263274	4.40498
0.747552	0.418057	0.0256959	0.0360381	0.0480316	-0.0738369	0.171956	-0.086528	3.8488
0.565563	-0.15135	0.125635	-0.0369019	0.106813	-0.0462121	-0.00370866	-0.204338	3.99347
0.487999	0.161759	0.0756465	0.228346	-0.251954	0.100613	0.626527	1.40832	5.05917
0.335997	-0.248167	0.0233031	0.00942566	-0.0361391	0.192972	-0.0984356	0.297969	2.44452
0.183533	-0.916046	-0.040101	-0.0338967	0.00946506	-0.0249526	-0.149503	0.145136	3.35758
-0.200933	-0.13735	0.0270075	0.121849	0.0172475	0.0856844	0.337542	0.309789	5.78493
0.495946	-0.239896	0.147718	-0.0514564	0.103716	-0.357855	-0.0315135	0.590566	4.17603
0.168618	-0.078791	0.425392	-0.31111	0.0914257	0.145184	0.18298	5.21977	-1.76288
0.535982	0.702267	0.0679381	0.221284	0.0807346	0.0108568	-0.00849616	-0.829203	-5.22211
0.23327	0.199468	0.0310527	0.0994772	0.0765864	-0.0339676	0.0752635	0.642707	0.455582
0.266582	0.514447	0.0341599	0.0686368	0.137419	-0.0011947	-0.074775	0.140628	0.468391
0.61719	1.18294	0.164714	0.223655	0.128977	-0.110257	0.11958	1.56443	1.34096
-0.236422	-1.55834	0.0966556	-0.358623	0.0325753	0.0072957	-0.377962	-2.25584	-6.78234
-0.0224957	-1.49781	0.199314	-0.256496	-0.312191	-0.0557142	-0.345513	-2.18859	-6.1577
0.190341	-2.61827	-0.140181	0.218634	-0.0961845	-0.0205057	0.0270762	-1.67217	-8.74351
0.359484	-1.1992	-0.035257	0.196104	0.102616	-0.629454	-0.233955	4.83823	-6.73279
0.348283	-2.46012	-0.057603	0.359787	0.00447749	-0.0121465	0.0800727	-1.15966	-8.58767
-0.439065	-2.34341	0.0814083	0.0268415	-0.0507669	-0.167761	-0.377025	-1.95023	-9.25977
-0.993768	0.631838	0.0385566	-0.835606	0.19316	0.439408	-0.233203	7.24706	-5.61843
-0.0177574	-2.58079	0.216974	-0.00396468	0.338938	-0.0670295	-0.136605	-1.40447	-7.45255
0.349101	-1.53743	-0.0127061	0.00729526	-0.0352269	-0.0741657	-0.398863	-1.56858	-7.91035
0.197652	-2.35719	0.211433	-0.203138	0.0204806	0.197964	-0.186079	2.48201	-8.22815
0.0265471	-2.44195	0.211234	-0.891441	0.0684047	0.225429	-0.18616	2.69607	-8.92295
0.216189	-1.74445	-0.411262	-0.235725	-0.539279	-0.826847	-0.263671	-0.0424995	-8.63817
-0.432649	-0.907647	0.0794734	0.295137	0.142576	0.202083	-0.0309563	5.50803	-6.38279
0.46972	0.0143766	0.0550274	0.0841273	0.115166	0.0605631	0.0208037	1.36636	-5.80203
0.460231	0.109818	0.155972	0.334755	-0.0583061	0.400874	-0.086876	4.67374	-5.09207
0.560535	-0.519785	0.105455	0.536294	0.0467316	0.252227	0.0883994	2.92204	-5.35776
0.197187	-1.93571	-0.135808	-0.090106	0.0511012	-0.337805	-0.170495	2.92823	-8.41772
0.266477	-0.621461	-0.0826333	0.319022	0.0492589	-0.197644	0.218727	2.57094	-6.17992
0.629417	0.743863	0.110464	0.206838	0.02192	0.452103	0.04127	6.96631	-4.22273
0.659583	-0.817303	0.135153	0.424317	0.0884924	-0.145493	0.392593	5.60424	-6.11934
-0.29046	-2.38779	0.262733	-0.868145	-0.0542921	0.227958	-0.147354	0.718259	-8.01701
0.880566	0.808135	0.122635	0.262767	0.00463771	0.492973	0.068623	7.13983	-3.49242
0.940331	0.913014	0.135505	0.271762	0.303682	0.560324	0.0881979	7.56585	-3.76697
0.815788	0.758352	-0.0173474	0.47	-0.0186573	0.121607	0.0208261	6.78777	-4.35579
0.9694	0.941608	0.147377	0.229261	0.318365	0.684554	0.117559	7.63631	-3.9182
0.468352	-1.09882	0.0222555	0.0923542	-0.0741726	-0.226038	0.171857	5.18524	-6.02696
-0.641804	-1.22501	-0.0771827	-0.364901	-0.0699152	-0.203388	-0.45555	5.08381	-7.10639
-0.0197954	-2.22788	-0.168444	0.384434	-0.377597	-0.421871	-0.208765	0.828787	-8.93676
-0.489044	-1.30472	0.0478162	-0.337455	0.00152816	0.264539	-0.0897524	5.57002	-7.5316
-0.0750031	-1.67232	-0.229984	0.187816	-0.320366	-0.48435	-0.301969	4.35475	-7.86964
0.768315	0.134389	0.161948	0.481694	0.050669	0.479502	-0.0543603	4.89839	-4.77131
0.294945	-2.29543	0.157235	-0.705521	0.0985896	0.252563	-0.395132	-1.48511	-9.50681
0.145496	-3.00649	0.0626132	-0.113419	0.0783993	-0.0805679	-0.0618485	-1.50323	-7.53508
-1.0721	-1.10721	-0.0807302	-0.198214	-0.0489364	-0.557845	-0.319024	4.56099	-7.46726
0.370771	0.914793	0.118773	0.0535289	0.282362	0.56145	0.201982	6.96148	-3.65025
-0.700803	-0.12582	-0.0780653	-0.154902	-0.0603472	-0.119208	-0.192428	4.78426	-6.6722
0.313391	-0.730314	0.0993467	0.0956765	0.0889633	0.0722883	0.0209571	1.44123	-5.98264
0.229975	-2.35296	0.148648	0.323408	-0.0334249	0.108501	-0.16048	2.66957	-8.03152
0.508975	0.588254	-0.0694162	-0.0105253	0.0036224	-0.0585934	0.151495	6.38332	-4.87864
-0.147629	-2.3102	-0.153465	-0.200107	-0.0237143	-0.28009	-0.204837	0.148273	-8.29656
0.054747	-2.74109	0.0027565	-0.605107	0.0425233	0.340914	0.224607	-1.26027	-8.30012
-0.0430866	-2.18226	0.00277081	0.20101	0.0722239	-0.185718	0.0830971	-1.90719	-7.40015
0.73185	0.692344	0.151613	0.293788	0.0854145	0.487826	-0.027757	6.98875	-4.26661
0.289442	-2.51368	0.0775703	0.159537	0.103848	0.05981	-0.0212548	-1.33734	-6.95616
0.133395	-0.870185	0.0547408	0.0560032	0.0837268	0.013947	-0.180049	5.18376	-7.54273
-0.131184	-0.142201	-0.281813	-0.0478468	-0.105464	-0.177671	0.110174	-1.34356	-1.28603
0.357294	-0.192449	-0.134167	0.144734	0.0149841	-0.272806	0.424092	-2.8346	-5.60226
-0.0964835	-0.324599	0.239546	-0.617952	0.32258	-0.0345833	-0.254487	-2.5172	-6.16975
-0.246863	-0.506082	0.122204	-0.592357	0.106412	0.0800872	-0.137385	3.93231	-6.70917
0.237989	-1.50393	-0.0200042	0.210288	-0.0365297	-0.017805	0.281322	4.14656	-6.63799
0.0943525	-1.7477	-0.126968	-0.225928	-0.0649441	-0.566802	-0.293458	3.45818	-8.48119
0.126044	0.415176	-0.0572741	-0.197642	0.134384	0.159015	0.140354	2.75096	0.305597
0.33867	0.856633	0.188616	0.158847	0.228604	0.152308	0.085512	0.385528	0.516599
0.539681	0.661091	-0.111388	-0.0381904	-0.159308	-0.10384	0.00188926	7.87335	-4.36296
0.725219	0.257675	0.00168264	-0.432246	-0.000135405	0.203034	0.0715208	7.39355	-4.51021
-0.834418	0.0527714	0.0142809	0.0740585	-0.133128	-0.283658	-0.0810898	4.18015	-6.53485
-0.200728	-0.169939	-0.0589013	0.102866	-0.229739	0.125483	-0.0553732	3.61564	-3.54938
-0.708112	0.446882	0.0302967	-0.07843	0.00299163	-0.0034592	0.0405905	5.56085	-3.66928
0.690443	0.871531	0.0376515	0.221384	0.155697	0.0241773	-0.0894921	7.49074	-4.04322
0.0824265	-0.34766	-0.271488	0.0756432	-0.130126	-0.200331	0.0427156	2.94415	-6.11005
0.529648	0.647709	0.0924599	0.265312	0.0359237	0.10001	0.211754	7.19029	-3.87737
0.866334	0.910425	0.00705939	0.137569	0.00153155	-0.182106	0.101108	7.66322	-4.29113
-1.26506	0.435097	-0.34121	-0.116585	0.128881	0.00196846	-0.105239	7.22997	-4.92047
0.520251	0.351976	-0.152084	0.170643	0.0808664	-0.23908	-0.00378404	5.83664	-5.42381
0.737149	0.323793	0.0346448	0.107659	0.0888425	-0.112815	-0.115588	5.51104	-5.55395
-0.359513	0.0518267	-0.265391	0.142312	0.0355051	-0.114134	-0.207367	2.57309	-5.90088
0.997526	0.808478	0.00918687	0.245995	-0.02446	-0.0858598	-0.0451322	8.07045	-3.71086
0.495022	0.326379	-0.2006	0.112827	-0.0900198	-0.0509234	-0.174527	4.39637	-5.79239
0.430387	0.0957402	-0.0309463	0.00839805	-0.0621443	-0.193903	0.0220445	4.71053	-5.00892
0.812551	0.56157	0.135336	0.231952	-0.0182125	-0.0844833	-0.0303715	7.56379	-4.83773
0.669646	0.668609	-0.176942	0.182438	-0.0249721	-0.148667	-0.105503	7.73387	-4.44847
0.664794	0.756184	0.204829	-0.254609	0.0506738	-0.167563	0.0340142	7.6205	-4.9757
0.766301	0.731453	-0.145367	0.110265	-0.270886	-0.0773485	-0.0630552	7.96256	-3.31243
-0.381962	-0.06229	-0.208891	-0.0775057	0.00214367	-0.262515	0.123504	2.15095	-5.1704
0.53144	0.286318	-0.0879569	0.18556	-0.0911335	-0.157158	-0.0207264	5.61804	-5.34124
0.531097	0.304023	-0.0534803	0.0877154	-0.0945726	-0.23148	-0.11205	5.10861	-5.94076
0.803606	0.61946	0.169535	-0.252794	-0.046851	0.160639	0.0871594	8.02429	-4.53927
0.382371	0.276311	-0.209983	0.0847559	-0.0949515	-0.241225	0.0137704	6.17351	-5.40452
0.651777	0.672544	-0.0663162	0.0140602	0.190788	-0.200679	-0.140966	4.95596	-5.5678
0.801479	0.683423	-0.0163744	0.0891071	-0.0319526	-0.0841709	0.0560168	6.93612	-4.47689
0.468734	0.243275	-0.073538	0.154308	0.123136	-0.145258	-0.12893	4.08436	-4.42545
0.229778	0.299461	-0.0948204	0.150945	0.126286	-0.107326	-0.07212	4.98561	-5.00707
0.12048	0.814601	0.113852	0.23543	-0.0836862	0.090549	0.242958	7.6061	-3.79438
0.153653	0.0262786	0.104568	-0.557343	-0.0140619	0.0928264	-0.0426839	4.8953	-6.35597
-0.00197706	-0.141482	0.00946973	0.153898	0.0127499	0.0556858	0.0371761	2.98321	-3.73671
0.402518	0.633053	0.195125	-0.31358	0.171408	0.216039	0.0925758	7.51868	-4.64647
0.954285	0.580032	0.146467	0.0132752	-0.0659998	-0.0718984	0.0240274	7.53677	-4.11634
0.820829	0.792836	0.140736	-0.229985	0.0177383	-0.119289	0.0640553	8.31527	-4.83325
0.971588	0.683841	0.147672	0.127478	-0.00335598	0.0152168	0.00253828	7.76382	-4.46289
1.09737	0.694629	-0.0162825	0.162548	-0.118655	0.0542334	0.173168	8.35976	-3.42283
0.699571	0.371169	0.000666613	0.090569	0.0527954	-0.0701004	0.16265	5.05186	-5.42779
0.551621	0.594645	-0.206892	-0.108368	-0.299354	-0.245032	-0.110251	7.13714	-4.21293
0.590878	0.437933	-0.151455	0.122725	0.0914112	-0.253165	-0.147672	5.43129	-5.15972
-0.494046	0.139483	-0.0451279	-0.261626	-0.046431	0.338815	0.151792	4.45152	-6.07848
0.923362	0.659974	0.253948	0.109907	0.0660818	0.24263	0.015796	8.56918	-3.82666
0.743726	0.392408	-0.137609	0.169451	0.181865	-0.0864008	0.205586	4.91635	-5.36924
0.398726	0.252077	-0.217105	0.0834688	0.0309509	-0.198725	-0.146233	3.97666	-4.76637
1.05385	0.759299	0.121053	0.161902	0.00256479	0.143535	0.152054	7.93187	-3.8601
-0.474834	-0.176933	-0.0822345	-0.113353	-0.289306	-0.207341	-0.161421	2.94194	-5.61092
0.817081	0.745678	0.0752545	0.0763454	0.128853	-0.0288893	0.0307884	7.22501	-4.40272
0.724523	0.678317	0.112807	0.224613	-0.00137928	-0.100924	0.0984038	7.55355	-4.50091
0.169702	-0.5011	0.0338347	-0.523171	-0.0154125	0.0145446	-0.0262026	2.99469	-5.26803
1.08437	0.643596	0.0228197	0.295113	0.1096	-0.0250139	0.143776	8.17029	-3.50156
-0.294779	-0.0901719	-0.277022	0.0825671	-0.0320037	-0.151494	-0.119524	2.43406	-5.74123
1.00308	0.5981	0.0118107	-0.116016	-0.0519554	-0.05938	-0.014495	8.0448	-3.87845
0.094125	-0.349353	-0.0282207	-0.0690293	-0.20431	-0.0915948	0.0831193	2.36523	-4.54279
-0.652032	0.289297	-0.245524	0.0906754	-0.0207206	-0.0489152	-0.134332	5.62601	-3.71246
0.802014	0.863085	0.162414	0.055559	0.0194937	0.0362452	-0.0238063	7.64342	-4.01335
0.145788	0.26665	0.0778136	-0.0938972	-0.162608	0.0170207	0.172476	3.84297	-4.84642
0.256395	0.395239	-0.0675493	-0.36255	0.0276322	0.137752	0.0150549	5.27499	-6.25708
0.357694	0.346803	-0.0872673	0.164889	0.0552672	-0.316834	-0.0979609	5.66853	-5.6345
0.355807	1.69892	0.0263615	-0.0931717	0.127462	-0.0271361	0.10028	0.592434	1.40541
-0.580247	2.15965	0.0670297	-0.341757	-0.242715	-0.00613014	0.0475197	0.265038	1.11195
0.541588	1.32565	0.200744	0.233449	0.142369	0.0779505	0.190539	-1.99418	3.95266
0.747298	1.66924	0.0534258	0.0566365	0.156251	0.0569696	0.220897	-0.667951	3.5084
0.04259	1.34447	-0.0864257	0.0223413	-0.0161696	-0.123439	-0.203784	-1.54829	2.17939
-0.165072	1.31121	0.0731599	0.0989718	0.127126	0.00809042	0.0844473	-0.698746	1.14065
-0.532733	-0.494695	-0.231691	-0.842833	-0.188211	-0.170911	-0.0855322	-5.96035	1.70167
0.410627	1.42069	0.065345	-0.208065	-0.310144	0.00999497	0.251226	-0.801123	2.48607
0.36941	1.47877	-0.107784	-0.246969	0.0349488	0.0382619	0.175998	-0.698673	2.3662
0.438256	-1.64645	0.0181705	-0.133398	-0.148841	-0.0595633	-0.142062	-5.49784	1.38935
0.38626	1.11449	-0.113953	-0.313434	0.0191135	-0.00472179	0.281724	-2.60295	4.16155
-0.157372	1.47756	0.00641718	0.00525466	-0.286215	0.0177074	-0.04785	-3.00292	3.61559
0.522863	1.63439	0.0572069	0.0730578	0.138346	-0.0221603	-0.0594199	0.936843	2.67639
0.229984	1.84326	0.154717	-0.4654	0.113411	-0.00282223	0.192885	-0.98907	2.81808
0.479648	1.85151	-0.0142295	0.331168	0.0934761	0.0315647	-0.00812374	-1.89458	3.95454
0.529695	2.68569	-0.0274408	0.2305	0.158068	0.0341019	-0.0484604	0.0168058	3.0058
-0.325461	1.65661	0.141065	0.247406	-0.000913746	-0.0156523	0.152356	-1.5295	3.49462
0.659569	1.82279	0.128992	0.192478	0.00766928	0.0196409	0.132321	-0.287693	3.01296
0.604039	1.79063	0.0602458	0.089913	0.178665	0.16537	0.238093	-0.168294	2.42516
0.132564	1.78435	0.0481068	-0.00650932	-0.00543141	-0.0216898	-0.111588	-1.54577	2.41604
0.34861	1.64684	0.0802993	-0.404105	-0.363905	-0.0733648	0.207063	-1.33449	2.49605
0.0435133	1.0245	0.0876571	0.00279379	-0.0399393	-0.0282522	-0.133434	-1.44807	1.93158
0.196165	1.94147	-0.0258583	-0.326884	-0.285192	-0.0175545	-0.122375	0.760656	1.10102
-0.0289892	1.8527	0.055927	-0.654517	-0.022475	-0.0774042	0.06571	-1.52018	2.59734
0.416317	1.96411	0.08419	0.00353296	0.0013999	-0.0212399	0.0190393	-1.60786	2.51098
-0.389857	1.31603	0.0382233	0.175012	-0.162787	0.0708409	0.105674	0.673661	2.05903
0.411534	2.00932	0.0573358	-0.696765	-0.00680402	0.114624	0.203429	-1.62423	2.50331
0.054016	2.17436	0.0494037	0.265947	0.221916	0.0573706	0.0588271	1.00801	2.98105
0.0767568	1.60275	0.107363	0.107208	0.127961	0.0792589	0.0785461	-2.53746	3.89248
0.303126	1.75666	0.0891496	0.113148	0.13546	-0.0200275	-0.0996477	-0.894525	2.48529
0.116406	1.02824	0.185749	-0.0202074	0.166231	0.0900534	0.282562	-1.34031	2.54606
-0.00746362	1.40896	-0.132805	0.059918	0.0416979	-0.0584322	-0.0746764	-1.58934	1.97143
0.0833622	0.87521	0.078265	-0.273682	0.051506	-0.0287853	-0.128764	-1.53113	1.73891
0.152472	2.14172	-0.0439564	0.318777	0.0276382	-0.0568822	0.0305446	-1.52521	2.43397
0.350541	1.33232	0.00442602	0.315556	0.0968388	0.115176	0.153756	-1.95103	3.70447
0.148822	1.31959	0.140423	-0.795152	0.0758368	0.00503918	0.193823	-1.42536	2.68794
0.332013	0.837081	-0.0804062	0.024406	0.083796	0.000657354	-0.122606	-5.38754	3.04855
0.176293	1.97869	0.0320874	0.0738368	-0.00755489	-0.0809235	0.0251562	-1.73554	2.43014
-0.117397	2.08991	-0.0316412	0.163835	-0.203813	-0.0228051	0.175299	0.830256	2.04704
0.137773	1.31148	-0.0231816	0.0642729	-0.318825	0.0583894	0.0108478	-1.80985	2.09923
0.235452	1.07833	-0.186547	0.0445208	0.0727099	-0.167406	-0.123723	-2.57508	3.38314
-0.105952	2.30577	0.0181405	-0.000765271	0.160341	-0.0232415	-0.0742118	0.823641	2.41931
0.0546425	1.35341	0.0899046	0.022169	0.0958698	-0.0297692	-0.105141	-1.51398	1.90493
0.325957	1.35741	-0.0234638	0.052833	0.140518	0.0139618	-0.0609118	-0.855611	1.70951
0.167302	1.44901	0.134248	0.0883273	0.127962	0.0574893	-0.109399	-1.52334	2.15316
-0.0808056	2.21747	0.0390698	-0.0808491	0.243867	-0.00184803	0.0679308	0.858475	2.57492
-1.01387	1.67202	0.0361104	-0.148617	-0.223281	-0.166432	-0.243632	-3.15829	-1.01755
-0.159125	1.99424	-0.0579015	0.375717	0.0348183	0.00335684	0.0116611	-0.51066	1.79962
0.413847	0.932905	0.109666	0.170215	0.100824	0.0702779	0.0726701	0.0311536	0.722377
0.350719	0.569852	0.0813542	0.156725	0.153865	-0.016875	0.362812	-3.51931	1.4081
-0.146827	1.06175	-0.10403	-0.2613	0.00945624	0.0444139	0.0777865	-1.83826	-1.22158
-0.22498	0.696538	-0.0481121	-0.227606	-0.505881	0.24013	-0.0846028	-3.71194	2.80938
0.412156	-0.30228	0.0845247	-0.111997	-0.328011	-0.0985908	0.994086	-4.16882	1.75714
0.398089	0.333614	-0.179209	0.24503	0.04633	0.0252932	0.0614194	-2.61978	3.51197
-0.650541	-0.877472	-0.1383	0.165632	-0.0185955	-0.0921547	-0.237918	-5.47487	2.11119
0.0217351	1.01613	-0.137843	0.1852	0.0129039	-0.0437217	0.157264	-1.90742	-1.30272
-0.521445	0.762369	-0.0841124	-0.354788	-0.0196758	-0.0565731	-0.160207	-3.67185	1.35244
0.44904	1.32727	0.128227	-0.214491	-0.163221	-0.0232847	-0.00101576	-3.80609	1.45378
0.168987	1.25064	0.0488414	0.0132142	-0.182111	-0.0907892	0.226661	-1.04706	0.429484
0.182271	0.405563	0.154893	0.0142956	-0.179279	0.0381749	0.292996	-4.16828	0.77483
0.141771	0.428819	0.315863	0.00923834	0.219686	0.227563	0.48783	-2.41385	3.87945
-0.470275	1.32569	0.0131588	0.443395	0.179847	0.398012	0.258121	-2.79649	2.63585
0.401442	0.660938	0.295376	-0.117525	-0.0419121	-0.123582	0.447993	-2.16734	3.72669
-0.486314	-0.183325	0.356633	0.434853	0.214357	0.430317	-0.0677435	-3.91696	2.18042
0.213485	-0.0922956	-0.0256953	0.0195117	-0.230731	-0.0183341	0.13934	-4.07687	-0.0658091
0.341127	0.0875844	-0.183194	-0.122409	0.0516187	-0.0228303	-0.0583855	-2.96125	3.38517
-0.395942	0.509815	-0.231183	-0.301067	-0.0604351	-0.188374	-0.295761	-3.77206	0.104092
-0.4704	-0.727179	0.54593	0.0380344	0.25741	-0.0317934	0.0423096	-4.57983	3.40789
-0.482347	-0.177202	0.5088	0.250419	0.180798	0.221483	-0.0309317	-4.09784	2.30619
0.436878	0.953783	-0.0441241	0.0793531	0.0799936	0.0734939	0.0125817	-2.0448	-0.932881
-1.14236	-1.18134	-0.12979	0.243448	0.0504649	0.0338396	1.09999	-4.88896	3.01718
-0.220139	-0.820052	-0.0602222	0.367444	0.065728	0.00260215	-0.136784	-4.7061	2.46026
-0.775352	-0.0477968	-0.299761	-0.130269	-0.0245934	-0.228243	-0.102675	-5.0238	1.45502
-0.0334901	-0.445423	0.0617644	-0.0498648	-0.030432	-0.00513238	-0.0442246	-5.10683	-0.0184019
-0.599691	0.563192	0.0864532	0.213671	-0.420617	-0.017631	0.0159038	-4.48871	1.16997
-0.720545	1.24162	-0.253555	-0.395824	-0.0418022	-0.442071	-0.179665	-3.50968	1.94613
-0.490969	0.480046	-0.135643	0.0637813	0.0984726	-0.126617	-0.137242	-4.50166	1.33747
-0.435804	0.357738	-0.0911641	0.0456007	0.151552	0.332163	-0.0342763	-4.45664	0.359377
-0.21466	0.652366	-0.119047	-0.0325069	-0.102091	0.037099	-0.0136271	-2.49607	-0.74494
0.520829	0.960358	-0.00741785	0.250827	0.157915	0.031654	-0.00254137	-2.24837	2.92115
-0.681425	-0.943166	-0.145245	0.0620322	0.0182417	-0.0954596	-0.255924	-5.09091	2.09472
0.561349	0.925548	0.125022	-0.1465	0.00343452	-0.116436	0.25158	-3.78258	1.25866
0.24194	0.0128808	-0.160102	0.164356	0.0632842	-0.122368	-0.00808903	-3.83601	1.45935
-0.135542	1.5065	0.033191	0.4727	0.137706	0.0376664	0.107111	-2.38601	2.52112
0.200555	-0.213829	-0.189267	-0.0161462	0.0485885	-0.0521336	-0.10338	-4.47856	0.628366
-0.86398	0.00109658	-0.256921	-0.193146	0.0334928	-0.122227	-0.324061	-4.75218	1.69137
0.109102	1.51315	-0.00156281	0.236941	0.164192	0.0871781	0.0789064	-3.36331	3.40295
0.0650859	-0.24898	0.176541	-0.0423449	0.0531488	-0.00441406	0.306891	4.10227	-0.400294
0.471662	1.25223	0.148421	0.0873248	-0.28658	-0.51895	-0.0884101	-4.42831	0.78314
0.363902	0.954661	0.188327	0.132992	0.154117	0.0941332	0.113672	-3.52625	1.52553
-0.450321	-2.00583	-0.155716	-0.106313	-0.269034	-0.372057	-0.0823089	-6.29316	-0.153523
-0.948883	-2.73211	-0.127371	-0.144465	-0.764648	-0.20922	-0.10442	-6.34624	-1.32525
0.403557	-0.915154	-0.237355	-0.068697	-0.471399	-0.198181	0.245382	-4.70195	0.216827
0.631	0.378929	0.105505	0.0414298	-0.273262	0.0317268	0.0498028	-4.0698	2.00331
0.0271285	-0.990541	-0.0581812	0.00718763	0.0594331	-0.0935126	-0.151029	-5.52938	0.5937
0.468856	0.794124	-0.0698513	0.0702234	0.0680268	0.196849	-0.0155259	-3.57154	1.81483
0.485129	-0.249147	-0.00256231	0.375922	0.124703	0.125463	-0.0686504	-4.08653	2.31768
0.167981	-0.00475786	-0.0702541	0.233913	0.0393408	-0.170118	0.061125	-3.8666	1.50977
0.350364	-0.541774	-0.0821658	-0.197874	-0.0121654	-0.133701	-0.0726295	-4.39554	1.26405
0.337616	0.836093	0.0779539	0.180659	0.0955866	0.344593	-0.16307	-3.55476	1.83008
-1.24884	-2.50744	-0.180969	-0.136959	-0.284812	-0.000733467	-0.537206	-6.09984	-0.985666
0.712295	0.611902	0.220561	0.266585	0.271242	0.62558	0.0719092	-3.09788	1.98406
0.372846	-0.178091	-0.0136893	0.0465358	0.0682176	-0.027029	1.05633	-4.24105	2.16564
0.109482	-1.31542	0.0438769	0.0282654	-0.0591254	-0.000189183	-0.302395	-5.20689	0.716817
-0.388012	0.459174	-0.0307495	-0.0238245	0.225599	-0.0447022	0.165548	-4.26318	1.41029
-0.433428	-1.65575	-0.13432	-0.154381	-0.0198637	-0.064755	-0.247751	-6.16814	0.338408
-0.536075	0.431846	-0.103764	0.107923	-0.0514101	0.161738	-0.336365	-3.94809	1.59768
0.559818	1.42423	0.298287	0.170575	0.189083	0.0658124	0.0973504	-3.89008	0.882337
0.341103	-0.178328	-0.0563685	-0.0447827	-0.0617548	-0.111509	0.0839706	-4.24967	1.25638
-0.599128	-0.42018	-0.0930426	-0.130688	0.0319119	-0.0984442	0.085314	-4.78237	0.598695
-0.201633	0.230352	-0.0516375	0.145433	0.124645	-0.0599701	-0.196096	-4.69222	-0.545805
0.444973	-0.184064	-0.215232	-0.0710009	0.0183461	-0.176833	-0.183672	-4.68972	1.26071
0.519522	0.619875	0.126344	0.153792	0.0848009	0.128128	-0.146436	-3.75478	1.06427
0.474231	0.108133	0.0726728	0.00480395	-0.0044619	-0.075507	0.203072	-4.09376	1.5577
-0.334369	-1.60125	-0.149176	0.445452	0.0714828	0.0115072	-0.0376882	-5.30551	0.884054
0.465926	0.64843	-0.133523	-0.0823594	0.0138292	-0.080582	-0.137274	-4.02557	0.688132
0.496279	0.767951	0.106066	0.0739464	0.0341683	0.111371	-0.210974	-3.67497	2.0956
0.153646	0.482113	0.077459	0.0665766	0.0966667	0.281966	-0.16294	-4.21987	0.19189
0.0786374	-0.351665	-0.254487	-0.0326547	-0.0627098	-0.19959	-0.123757	-4.97669	-0.577284
0.291407	0.763077	0.223901	0.293457	0.232531	-0.00161918	0.333922	1.20333	1.66961
0.438566	0.803954	-0.136378	0.00928757	0.076335	0.0395283	0.0106732	-3.82526	-0.698692
0.143842	0.672053	0.0729314	-0.0774846	-0.0153758	-0.189195	0.0349009	1.08246	0.299556
0.476799	0.911359	-0.197332	-0.0222195	0.221082	-0.209515	-0.0553812	-2.33531	-4.25626
0.0578089	-1.10203	-0.0273194	-1.53468	-0.298735	-0.327094	-0.159708	-4.82968	-8.80691
0.130535	-0.467506	-0.191489	0.0200138	-0.359272	-0.142898	-0.101345	-2.18091	-3.77608
0.299984	-3.32125	-0.0898397	-1.14828	-0.732232	-0.444086	-0.59599	-6.49065	-10.6796
0.109997	0.898775	-0.130485	0.0918609	-0.33867	-0.210386	-0.436252	-4.11474	-6.24238
-0.120556	1.44716	0.242007	-0.490298	0.0537065	-0.0386285	-0.316401	-4.21787	-3.93944
0.321921	-0.0162323	-0.263339	0.225945	-0.00440663	-0.165378	-0.0172787	-4.46115	-6.94154
0.595369	1.29903	0.0791558	-0.400586	0.240204	-0.0339449	-0.168323	-2.45309	-4.41386
-0.306388	0.767956	0.119655	0.0497774	-0.138222	0.0273353	-0.129175	0.0404902	0.548549
0.418568	0.865995	0.0378573	0.157263	0.152294	-0.0686335	0.0378406	0.0607337	0.698723
-0.515363	-4.03493	-0.169538	-1.83546	-0.220175	-0.417684	-1.15061	-5.76813	-11.7547
0.262945	0.653711	0.19053	0.198078	0.14796	-0.172103	0.0398818	-1.17622	-5.63693
-0.386036	1.16636	0.0894607	0.0325658	0.0426068	0.136991	-0.329284	-0.920428	-5.81321
0.726371	1.32216	-0.123014	-0.0156728	-0.300105	-0.0394866	-0.0465138	-3.61185	-4.43169
0.355181	0.687992	-0.156785	-0.026624	-0.112221	-0.192349	-0.213009	-3.87889	-5.18034
0.216464	-1.67034	-0.0600552	0.44343	0.0284481	-0.0483454	0.146786	-1.66207	-7.20449
0.367613	0.394819	0.22485	0.0340042	0.165856	0.163932	-0.198081	-1.27591	-4.06951
0.275001	1.19284	-0.109193	0.0403862	-0.117323	0.0464895	-0.0316076	-3.64387	-4.32718
0.167274	0.686344	-0.0319835	-0.0687692	0.0528389	0.0900831	0.425413	-0.617496	-2.57248
0.227303	0.521963	-0.184875	0.0756498	-0.025469	-0.0939349	-0.295773	-0.989811	-1.26964
0.130861	0.446773	-0.0592374	0.231708	0.0525766	-0.0577639	0.237455	0.00986369	0.522327
0.0789359	-0.121103	-0.260791	-0.137697	-0.199737	-0.28555	-0.158729	-2.17799	-4.54596
0.0291826	0.903727	-0.143224	-0.273372	0.135692	-0.105692	-0.242637	-3.39579	-4.56227
0.785074	1.75903	0.383749	-0.00789671	0.286625	0.13065	0.454392	-3.12585	-3.2218
0.17076	0.669234	-0.228441	0.194311	-0.0465704	-0.0509421	-0.048326	-0.684265	-0.930081
0.06675	0.53891	-0.171829	0.0791423	0.0725243	-0.227884	-0.100505	-4.09974	-4.05604
0.113508	-0.0460645	-0.131545	-0.0310249	-0.0427756	-0.124843	-0.360167	-0.988787	-0.0779132
0.348555	0.828372	-0.190661	0.0473977	0.123357	-0.173743	0.0117196	-2.75275	-3.10529
0.208943	0.739633	-0.17854	0.0647054	-0.0746758	0.0458908	-0.0954394	-4.16044	-3.93682
0.407401	1.04754	0.165516	-0.130104	0.087228	-0.234077	-0.376897	-3.79122	-0.841226
0.0548103	0.575877	-0.213426	0.211183	-0.397329	-0.0129466	-0.022404	-0.166865	0.577233
0.348235	1.10443	0.215307	0.231049	0.118954	0.27284	0.14061	0.132223	-0.397197
0.891976	1.82267	0.296598	0.354673	0.288044	0.558549	0.105588	-1.627	-3.36385
0.605422	1.75334	0.355343	0.348043	0.257707	0.406121	0.602756	-1.50234	-0.33302
0.273429	0.625394	-0.100025	0.0771984	-0.256569	-0.2149	-0.10004	-2.85116	-3.51663
0.37005	-0.0722258	0.0195351	0.0885148	-0.0491373	-0.246231	0.12526	-0.95875	-5.02077
0.134342	-0.140185	-0.161637	-0.122784	-0.588787	-0.104288	-0.217262	-2.38387	-3.87713
0.425955	0.855212	0.0157702	0.0531259	0.198828	0.131399	-0.249406	-3.49606	-1.17317
0.193389	-0.200034	0.149423	-0.118723	0.166463	-0.171916	-0.0923458	-2.02541	-4.66121
0.143377	-1.74467	-0.0584199	0.368696	-0.0622136	-0.215373	0.028624	-1.37222	-6.87566
0.127805	0.589672	0.0935595	-0.226378	0.130801	0.112293	-0.0505086	0.330751	0.741417
0.109778	0.433279	-0.186078	0.0916296	-0.00541411	-0.0642958	0.00934389	-0.207182	-0.335025
0.0744583	0.644457	-0.281008	-0.112521	-0.0880649	-0.106737	-0.00314306	-4.03836	-2.50838
0.445104	0.682751	0.170613	0.283714	0.124675	0.138309	0.134911	0.914352	1.0137
0.0431196	0.582903	-0.113693	0.0101773	0.0224432	-0.131493	-0.0626763	-4.69664	-3.19301
0.141255	0.0901198	-0.206584	-0.311456	-0.046029	-0.123175	-0.449796	-0.845056	-0.657468
0.0909744	0.071069	-0.0477491	-0.0498758	-0.00750353	-0.0443463	0.115255	-0.407865	-0.286862
0.353528	0.916443	0.180541	0.550774	0.124484	0.424861	0.0271466	-1.18182	-4.96312
0.648339	0.74711	0.184424	0.182158	0.0930986	-0.00705173	0.21852	0.506233	1.50971
-0.0841773	0.649329	0.192575	0.0235984	0.110818	0.0356223	-0.186219	-0.425007	0.488923
0.285801	0.350147	0.0120811	-0.0566079	0.1234	-0.0627587	0.066765	0.0632504	0.737633
0.0780089	0.244502	-0.277612	-0.133526	-0.119096	-0.25075	-0.321618	-1.53762	-1.25374
-0.104646	0.192863	0.003891	-0.00202337	-0.0325096	-0.00888165	-0.130241	-0.422274	-4.04326
0.267384	0.349693	0.0341925	0.0343932	-0.170402	-0.0236159	-0.097472	-0.626807	0.194839
0.148841	0.377219	-0.0139294	0.138695	0.120826	-0.0663813	0.143894	3.16532	0.188523
0.0256087	0.276952	-0.250695	0.0559047	-0.0886372	-0.0692792	-0.394438	-1.12421	-0.607236
0.81986	1.73904	0.40036	0.14631	0.299292	0.453475	-0.163148	-2.53569	-3.05204
0.406614	0.386282	0.0999748	0.341766	0.159187	0.124186	0.181976	-0.215156	-3.66332
0.327346	0.819589	-0.165219	0.0832154	-0.0128043	-0.0496736	0.0100512	-3.58334	-1.54145
0.566155	0.93432	-0.0814322	-0.0127288	-0.0775614	-0.0825954	-0.358692	1.41429	1.25714
0.208185	0.121102	-0.127903	0.0953271	-0.0421032	-0.131825	-0.113109	2.96594	-1.26795
0.114201	0.391203	0.259686	-0.262578	0.230213	0.255202	-0.440792	-2.1111	-3.60863
0.338889	0.202116	-0.0113492	0.135958	0.0904202	-0.0531339	-0.062201	-0.304277	0.0307586
0.141155	0.445478	0.021886	0.157916	0.0370389	-0.0553947	-0.188514	-0.225304	0.561724
0.216341	0.450158	0.0487801	-0.0943081	0.0572699	-0.059866	-0.248633	-0.0979544	0.23763
0.317415	0.696816	-0.0815135	0.124188	0.0169695	-0.0718646	-0.202879	-0.306334	0.783574
0.239812	0.987638	-0.0993755	0.250059	0.194148	-0.0339054	0.170594	0.39238	-1.10884
0.506761	0.826109	0.0340777	0.176387	0.072672	0.0717592	-0.0774644	0.762341	1.50591
0.0956409	0.57611	-0.292346	-0.824727	0.0726327	0.227002	-0.791313	-3.09148	-3.77842
0.394596	0.625248	-0.154238	0.169797	-0.0569406	-0.0200244	0.155902	0.0317064	1.0067
0.0715933	0.408029	-0.109252	0.171611	-0.0120466	-0.0799857	-0.00154802	-0.3938	0.669668
0.13435	0.411039	0.0164079	-0.372265	-0.0106014	-0.0200382	-0.171301	-0.434826	0.0908376
0.189642	0.395901	-0.313486	-0.0957318	-0.11985	-0.108281	-0.0995766	-4.45191	-2.67999
0.273511	0.761324	0.155679	0.0779888	0.00556686	-0.000622235	0.0465427	0.77506	1.2499
0.193911	0.533008	-0.128378	0.0247503	0.0185168	-0.0995992	-0.0598548	-4.29832	-3.93672
0.415002	0.892091	-0.114382	-0.00856396	0.130495	-0.110008	0.0405789	-3.90951	-1.26721
0.381407	0.953436	0.0408642	0.176591	0.133124	-0.00997248	-0.0091648	-3.84538	-2.0905
0.476744	0.816849	0.0628525	-0.0163451	-0.125149	-0.147274	0.341129	-3.53662	-0.67391
0.473074	0.694227	0.221468	0.336204	0.109597	0.109867	0.121266	0.90136	1.41702
0.434098	0.901616	-0.120207	0.139305	-0.29412	-0.0432194	-0.124112	-3.85081	-0.473208
0.425326	0.431204	-0.0770399	0.0535614	0.0694447	-0.0143898	-0.0434129	-0.315001	0.589559
0.0563789	0.197712	-0.134072	0.132018	-0.0214013	0.0155794	-0.110504	-0.511016	0.543342
0.0972703	0.0843867	0.015152	0.102964	0.0183734	-0.0650852	0.00609831	4.44354	-0.342425
0.0135821	0.0743711	-0.0380092	0.270571	0.0700787	-0.0289596	-0.0975013	-0.842533	-0.731035
0.0565281	-0.105803	0.102112	-0.676435	0.0453288	-0.118264	-0.176763	-1.09633	-1.12114
0.115166	0.308062	-0.0302971	0.316279	0.0500567	0.112422	0.121642	4.40487	-0.143064
0.196902	0.392339	-0.00818037	0.122368	-0.283656	-0.0988364	-0.204853	-0.311753	-0.435182
0.156474	0.27173	-0.167214	0.0864048	-0.049835	0.0166239	-0.363563	4.60521	-0.194435
0.194642	0.206248	-0.0534507	0.256263	0.0498476	0.0758119	-0.194292	4.41352	-0.093354
-0.0235799	0.209365	-0.107813	0.0652003	0.00194946	-0.190518	-0.101156	-0.97458	-1.04281
-0.131203	-0.0419263	-0.0166059	-0.257191	0.036363	-0.10064	0.00728767	4.63038	-0.290902
0.0425177	-0.470527	0.207075	-0.286412	0.0682893	0.00763438	0.0633397	4.0119	-0.633293
0.0942247	-0.503569	0.180175	-0.157708	0.0636618	-0.087899	0.0728884	3.91485	-0.76051
0.239599	0.61556	0.110599	0.184958	-0.0807924	0.186201	0.0624866	5.6371	0.279706
0.05318	0.24726	-0.161684	0.119478	-0.116371	-0.227803	-0.10002	2.02594	0.308233
0.338394	0.429042	-0.00510421	0.278303	-0.034774	0.153442	0.0895283	4.54184	0.641793
0.132256	0.252009	0.0517217	0.123607	-0.0273286	-0.129987	-0.645272	4.25534	-0.260586
0.261597	-0.395459	0.155067	-0.633879	0.0895021	-0.053978	-0.103869	2.93462	-0.446437
0.0404243	0.252082	0.0905724	0.0326415	0.056394	0.0795279	-0.0321304	-0.396113	-0.487522
0.315758	0.345575	0.222156	0.19118	0.0108982	-0.0306585	0.202562	5.02992	0.559358
-0.108214	0.0665385	0.0336754	-0.186401	-0.113962	-0.228323	0.0603831	-1.12177	-1.25324
-0.172241	0.480743	0.189145	0.0483109	0.0296875	-0.064019	0.651782	5.23613	0.299259
-0.0831865	0.125755	0.167906	0.0472999	-0.0408479	-0.154782	0.172748	4.44515	-0.454098
0.432425	0.841537	0.0674675	0.525014	0.152449	0.163237	0.204515	4.82189	1.67385
0.447228	1.00737	0.353667	-0.571106	0.280108	0.00679616	-0.0553005	1.61409	1.42062
0.150961	0.389568	-0.00906382	-0.0251264	0.0896993	-0.0913048	0.107808	4.64507	0.0683506
-0.0711707	0.0668259	-0.072298	0.0178991	-0.0788478	-0.124762	-0.196032	-1.27423	-1.1604
0.556893	0.887172	0.0461437	0.581311	0.172475	0.422338	0.183647	4.94855	1.33882
0.110951	-0.014618	-0.117988	0.0826883	-0.139093	-0.182528	-0.197458	2.08906	0.124642
0.00303664	0.764664	0.0158471	0.0776532	0.145518	-0.00669355	0.0449878	1.39113	0.23611
0.57458	0.952342	0.405625	0.279753	0.218259	-0.00827184	-0.364334	4.81234	1.56794
0.260009	0.248211	0.00342921	0.105305	0.0408903	-0.12649	0.225062	4.6212	-0.47512
0.195889	0.223593	-0.0848132	0.138948	0.0278383	-0.273773	-0.204453	4.22876	-0.696123
0.124354	0.185184	-0.198394	-0.325546	-0.163058	-0.194991	-0.164613	1.9983	0.457819
0.226079	0.0841742	-0.00841027	0.366873	0.0510729	-0.145562	-0.0132692	3.73835	-0.0472942
0.104684	0.416602	0.0933266	0.148782	0.0557112	0.249375	0.0638019	4.40436	-0.460509
0.115861	0.528534	0.0619487	0.161507	0.137654	-0.13315	0.221769	1.25135	-0.089967
0.239065	0.050552	0.0531465	0.080075	0.0733295	-0.130509	-0.0621725	3.19769	-0.121699
0.0975192	0.882944	-0.0270661	-0.103152	-0.0358425	-0.0812955	0.0911369	1.01033	0.727961
0.0412407	0.330875	0.279168	0.20661	0.0571098	0.0435438	0.463965	4.86358	-0.352047
0.540724	0.727598	0.153609	0.137188	0.0820762	-0.0124822	0.104135	0.148128	0.654414
0.177754	0.452636	-0.109033	-0.0064057	-0.151173	-0.144023	-0.0578687	2.28459	0.794786
-0.0267856	0.251011	0.19368	0.0715178	0.0420051	-0.0618785	0.289596	4.49048	-0.426124
0.257303	-0.0513035	-0.0872344	-0.101476	0.0568008	-0.169783	-0.0665065	3.59193	-0.354778
0.242854	0.155737	-0.0405544	0.24468	0.0615491	0.245271	0.0444055	3.61434	-0.0149088
0.531663	0.639812	0.127216	0.394292	-0.033223	0.0887116	0.135802	5.73395	1.62121
0.332769	0.251019	-0.0777875	0.322867	0.0362456	0.0488907	0.103044	2.36303	0.212983
0.185109	0.877413	-0.0093289	-0.0814066	-0.046963	-0.136747	-0.047227	1.11559	0.57033
0.145155	0.325521	-0.00163172	0.08658	-0.31454	-0.0807729	-0.196413	-0.255914	0.124688
0.772486	1.4283	0.19171	0.437368	0.124352	0.239325	0.235019	1.96535	1.96856
0.0528537	0.208842	-0.0166249	0.29106	0.0120176	0.209987	0.119346	2.58964	0.213566
0.0639424	0.283655	-0.228256	0.12732	-0.341506	-0.214877	0.0378505	-0.654532	-0.202985
0.310977	-0.111053	-0.0742078	0.318028	0.0221509	-0.0424789	-0.119953	4.30165	-0.34547
0.102445	-0.0380449	-0.107892	0.171779	0.0127518	-0.259025	-0.14455	4.05828	-0.663891
0.639216	1.16834	0.0834132	0.0551484	0.138527	-0.0562306	0.126862	1.71577	1.63965
0.159869	0.124903	0.150746	-0.206428	0.0264359	-0.00319298	0.111395	4.34027	-0.455557
0.123421	0.20955	-0.0713843	0.190402	-0.00468051	-0.266948	-0.297512	4.07466	-0.650707
0.236438	0.857923	0.236789	0.106895	0.167392	0.0371803	0.030354	1.31622	-0.01095
0.229973	-0.245009	0.166668	-0.354792	0.00798696	-0.0493208	0.130751	2.93149	-0.44446
0.150869	0.00400501	-0.0372978	0.102891	-0.0171933	-0.0958889	-0.132294	3.38288	0.044155
0.153276	0.694581	0.0640603	0.0937491	0.0958789	0.0512405	-0.212863	1.59258	0.226725
0.0685035	0.217599	-0.0828201	0.185287	0.00423488	0.040828	0.0200509	2.2495	0.529714
0.255386	0.607003	0.0543163	0.0959489	-1.653e-05	-0.0911057	-0.0595371	-0.14782	0.100706
0.499138	0.913556	0.55379	0.162765	0.383787	0.273759	0.226321	3.76681	1.65226
0.162978	0.723236	-0.0287025	0.134575	0.0498391	-0.0296308	-0.00334625	1.43416	0.19272
0.401708	0.113911	0.0662245	0.112793	0.0307519	-0.0358003	0.0691182	4.57392	0.361376
-0.0367286	0.265252	-0.0966643	-0.0480245	0.0556563	0.069092	-0.0383717	-0.0525053	-0.315442
0.278866	0.481067	0.113192	0.182325	0.0750097	0.293085	0.0787142	4.53325	-0.542014
0.377527	1.126	-0.0867023	0.00556306	0.20368	0.14587	-0.0731267	1.20435	1.21291
0.299224	0.572113	0.0946407	0.11203	0.039579	-0.132253	0.0889075	0.246299	0.116528
0.124763	0.151962	-0.030462	-0.191405	-0.088655	-0.03167	-0.170263	3.71899	-0.299873
0.414898	0.534871	0.0733116	0.234377	0.0889686	0.208803	0.143693	4.99406	0.70576
-0.122817	0.00878202	-0.182567	0.0476442	-0.0712249	-0.0701024	-0.319549	4.17266	-0.727757
0.276501	0.740591	0.0867882	0.0648246	-0.0243425	-0.107146	-0.183839	-4.055	-3.69031
0.183851	-1.89862	-0.00123674	0.356337	-0.080003	-0.376122	0.01902	-1.01657	-7.07404
0.529902	0.943294	0.175297	0.087872	0.222838	0.136623	0.217417	1.24323	1.75303
0.501218	0.889183	-0.136905	0.074267	-0.00667793	-0.0263644	-0.0230789	-3.61073	-1.11032
0.41976	-0.0822837	0.0557182	0.0514588	0.14105	0.192325	0.0577177	-4.16695	0.212705
-0.0163068	-1.95348	0.0910151	-0.484944	-0.0198013	-0.658329	-0.405632	-7.01854	-3.42971
-0.804544	0.517985	0.0771183	-0.0432957	0.0634588	0.243584	-0.0162786	-4.77631	-0.441893
-1.06777	-0.85069	-0.00739232	-0.076641	-0.122031	-0.154946	-0.409426	-6.31004	-10.6754
-0.292247	-0.224478	-0.0471457	-0.456385	-0.210564	0.0819437	-0.0547748	-3.397	-6.95329
-0.795557	-1.88728	-0.227988	-0.172302	-0.0495572	-0.494217	-0.472417	-6.6722	-9.63847
-0.00878728	-2.23473	-0.192668	-0.241183	-0.508411	0.051783	-0.0540939	-6.78439	-5.80594
0.00884348	0.117556	0.0846023	-0.0256057	-0.311794	-0.0122791	-0.146505	-4.991	-0.22537
-0.0356642	-2.37151	-0.197901	0.0313018	-0.507506	0.105739	-0.0956832	-7.07886	-5.38344
-1.61636	-0.532464	-0.130428	-0.171667	-0.13142	-0.157987	0.533182	-5.46289	-0.635434
0.0909714	-2.34131	-0.147618	0.0754479	0.0582883	-0.0829332	-0.0791491	-7.14923	-5.41053
-1.22075	-0.0644038	0.208285	0.352059	-0.0383241	-0.15378	-0.0446271	-1.92811	-7.30644
0.233693	-0.151278	-0.178243	0.0545933	0.0742238	-0.0660763	-0.124543	-4.31743	0.758811
-1.15062	-0.0149125	-0.0101273	-0.0204786	0.0127799	-0.159983	0.056898	-4.62354	-0.454364
-1.23767	-0.225184	-0.0930033	-0.299883	-0.110952	-0.213004	-0.32971	-4.44679	-1.55952
0.0419973	-2.52853	-0.0951118	-0.418059	-0.506388	-0.227325	0.421793	-6.79818	-4.76024
-0.10044	-1.41484	0.0247516	0.136006	0.124258	0.242547	-0.0167731	-6.33127	-2.90358
-3.11149	-1.70288	-0.245674	-0.638466	-0.0577239	-0.615539	-0.499801	-6.65309	-11.1249
-1.84543	-2.46646	-0.248003	-0.441604	-0.0292118	-0.348944	-0.358376	-7.34517	-9.61534
-0.0106551	0.11463	0.0516299	0.0609984	0.163769	-0.0786477	0.357888	-3.95144	0.00940153
-0.637367	-0.0567892	0.0787223	0.424235	0.0446553	0.0821147	0.181329	-4.7587	0.521731
-1.23184	-2.48781	-0.167429	0.042621	0.0767923	-0.247415	-0.331938	-7.04376	-4.63633
-0.820965	-0.228758	0.153984	0.0316366	-0.104168	-0.142885	-0.245896	-4.96984	-0.433626
0.320736	0.411544	0.137636	0.0798879	-0.324657	0.224237	0.389175	-4.5722	-0.732555
-0.147761	0.583986	0.150446	0.00663622	-0.255286	0.117847	0.362164	-3.8841	-0.703625
-0.808891	-0.0464543	-0.0499865	0.423981	0.0243112	-0.0301632	0.435883	-2.23976	-7.19206
-0.324143	-0.244112	-0.0693956	0.0488949	0.103402	0.257299	-0.116572	-5.13668	0.140503
-2.67323	-0.781166	-0.247242	0.0515787	-0.353062	-0.296997	-0.547126	-6.26337	-1.38449
-1.1345	-2.49973	-0.000112751	-0.167567	-0.0978062	-0.488203	-0.372108	-6.81527	-7.17492
-2.7078	-1.545	-0.216894	0.1621	-0.00469128	-0.237944	-0.37947	-6.95747	-9.68613
-2.19461	-0.674531	0.323304	0.130859	-0.00118601	-0.0605163	-0.435159	-2.70397	-7.63489
-2.54535	-1.18225	-0.223198	0.351347	-0.163651	-0.154015	-0.597394	-5.78039	-10.2422
-0.649447	-1.45327	0.00608981	0.219229	0.0286928	-0.055167	-0.315678	-5.69894	-3.48548
-1.64168	-0.549918	0.132605	-0.0449482	0.0391149	-0.117484	0.321175	-5.89564	-1.06846
-2.97883	-1.38692	-0.269186	-0.0214478	-0.377868	-0.293096	-0.525829	-6.18581	-10.0529
-0.24793	0.269604	0.31117	-0.109233	-0.00314448	0.179286	0.443118	-3.93577	-0.449684
-2.02639	-0.434309	-0.192832	-0.317252	-0.00881522	0.0760981	0.328101	-5.75978	-0.830174
-1.71875	0.0702875	0.231809	-0.171749	-0.0162023	0.170975	0.421195	-4.34313	-0.633748
0.289834	0.587247	0.31772	0.312072	0.214427	0.195755	0.955006	6.09111	0.765116
-0.135275	-0.191889	-0.0925838	0.104482	-0.616432	-0.18672	-0.314657	0.916709	2.81114
-0.271403	0.300744	0.069668	-0.230599	0.0320953	-0.0327265	-0.20038	2.03207	3.31552
-0.310458	0.213829	-0.0398013	-0.267718	0.00965433	0.129995	0.433778	1.73563	2.75123
0.000713067	0.0250187	-0.0436396	-0.448377	0.0443546	-0.0457028	-0.206841	0.648439	2.79482
-0.32765	0.373171	0.0366128	-0.255855	-0.239064	-0.0787761	-0.301443	1.34864	2.28381
-0.0258433	-0.200965	-0.0233693	-0.478496	-0.363158	0.082111	-0.256536	0.80943	2.26601
0.0113137	-0.232958	-0.0557944	0.0144543	0.0461647	-0.0810416	0.0341224	1.19343	1.86441
-0.0631185	-0.239209	-0.107495	0.00703947	-0.361981	-0.198206	0.262036	1.36679	2.0999
0.0818553	-0.168928	0.243161	0.0660944	0.0558362	0.00499003	0.237254	1.25297	2.17781
-0.144741	-0.128225	-0.00895337	-0.12352	0.0743203	-0.129358	-0.200873	0.724496	2.30569
0.0140336	-0.174977	-0.0592645	0.125041	-0.0215509	-0.160947	0.00580798	0.618846	2.97852
-0.102602	-0.125301	-0.10491	0.0542487	-0.0119137	-0.099771	-0.171415	0.847489	2.31258
-0.0358399	-0.15985	-0.0444638	0.0339091	0.0650903	-0.0551402	-0.149209	1.05969	2.14859
0.195565	-0.236609	-0.0732735	0.0864103	0.0399941	-0.0568951	-0.0221124	0.902914	2.44896
0.117926	-0.214138	-0.0503347	-0.0511356	0.0991763	-0.113336	-0.00954981	0.617553	2.86384
-0.131457	-0.145058	-0.0808533	-0.128549	0.0321442	-0.298146	-0.163039	0.797711	2.09998
0.0936103	-0.181123	0.0118385	0.174521	0.0408973	-0.0955129	0.439214	1.57638	1.99458
-0.0840517	0.076463	-0.0537715	-0.287248	0.0755529	0.190403	0.0132422	0.915683	2.81683
-0.417184	0.288275	0.0440413	-0.434986	-0.126924	0.227342	0.58028	3.83852	3.92776
-0.266054	-0.00994201	-0.0794442	0.100063	0.102651	-0.147535	0.0835308	3.27875	3.72051
-0.380414	-0.0362804	-0.155544	-0.30041	0.0170225	-0.105096	-0.280101	2.77646	3.80659
0.00203933	0.064462	-0.0542758	-0.105886	-0.159565	0.228196	-0.0659906	3.53787	4.33359
-0.583647	0.306871	-0.0677914	0.17899	0.0554034	0.183744	-0.00550786	3.45564	4.24971
0.225132	-0.0084113	-0.0567507	0.0961239	0.121959	-0.109404	-0.035419	3.74259	3.88258
-0.0433337	0.506506	0.35556	0.264817	-0.112888	0.26994	0.844594	4.65509	4.47166
-0.782314	-1.57157	0.389546	0.124663	-0.0168266	0.0294492	-0.113016	-6.21288	1.05405
-1.66223	-2.47071	-0.107452	0.0589135	-0.0562426	-0.12376	-0.264748	-7.30532	-0.226764
0.325243	-0.62402	-0.0386989	0.189581	0.0633334	0.0947687	-0.134261	-4.25249	1.81573
-0.918773	-0.880704	0.479595	-0.0724631	0.206958	-0.0573389	-0.196926	-4.91944	2.32845
-0.381149	-1.26657	-0.0516981	0.000954075	-0.225867	0.0889092	-0.193472	-5.53882	2.66658
-0.574259	-2.52018	-0.309486	-0.0711529	-0.267588	-0.174829	-0.333975	-7.5746	-0.0966321
-1.67816	-2.47847	-0.245956	0.173157	-0.0484993	-0.185486	-0.268782	-7.61724	0.257595
-1.96076	-2.22859	-0.227724	0.0813448	-0.0213009	-0.0991274	-0.481394	-6.90582	0.253804
-1.40208	-0.220514	0.00797636	-0.0208595	-0.0654133	0.0654239	0.0460345	-5.01384	2.94766
-1.41192	-2.27747	-0.0858707	-0.0817994	-0.353117	0.0307546	-0.0715315	-6.761	0.466844
-0.683438	-1.00749	0.237882	-0.0527566	0.0571396	-0.132172	-0.0943082	-4.6159	3.21578
-1.53557	-2.30695	-0.277723	-0.0853835	-0.0474337	-0.226006	-0.318849	-7.13091	-0.716656
-0.818599	-0.961238	0.445315	0.153649	0.136251	-0.0347076	-0.0234247	-4.4716	2.30672
-1.61072	-2.23194	-0.29381	-0.106213	-0.0808762	-0.229116	-0.300346	-6.5247	0.0884489
-1.8302	-0.860711	-0.252914	-0.0813712	-0.120775	-0.152845	-0.275793	-6.189	1.2865
-0.317969	0.0730402	-0.254639	-0.385627	-0.514397	-0.115938	0.089554	3.29297	0.586572
0.0498624	0.282385	-0.21898	0.0572089	0.145789	-0.110032	-0.047132	3.52641	1.47291
-0.32798	0.263163	-0.218905	-0.148494	-0.0830881	-0.100042	-0.196347	4.53702	0.175934
-0.307245	0.635791	0.20373	-0.109898	0.243917	0.046531	-0.00435588	4.41331	0.561635
-0.0954876	0.405626	0.0492149	0.151546	0.0913137	0.00880461	-0.0222652	3.41713	1.27685
0.195421	0.0281715	0.0285191	0.129088	0.0529511	0.128569	0.0215292	3.90866	0.509137
0.00239157	0.389948	-0.0237935	0.167123	0.243718	-0.00157212	0.213841	3.33385	1.23275
-0.110535	0.606824	0.00664019	0.164847	0.130713	-0.165281	-0.00024433	4.73162	0.138352
0.272004	1.7484	-0.105323	0.107832	0.0323279	-0.10107	0.151939	3.90296	-3.33895
-1.06272	0.294923	0.175027	0.0332551	0.0418482	-0.315977	-0.258019	2.19256	3.73058
-0.995085	0.202487	-0.0763626	-0.0825293	0.0702666	-0.151805	-0.0277391	2.10195	3.51985
-0.0201755	0.123846	-0.122604	0.00379257	0.107183	-0.0838908	-0.150262	2.99066	4.20278
-0.338995	0.317075	-0.0849026	-0.334018	0.0343155	0.170259	0.170527	2.68249	3.89357
-0.439439	0.410984	-0.0710874	0.0646309	0.105598	0.40141	0.0521304	3.32707	4.21367
-1.07425	0.0541438	-0.212818	-0.0013333	0.000469632	-0.231839	-0.0860044	1.99807	3.35887
0.289186	0.273753	0.223469	0.127525	0.0362587	-0.194894	-0.0161907	3.19818	3.80435
0.253814	-0.203288	-0.259582	-0.233789	0.0219858	-0.117073	-0.284825	2.39994	2.82824
-0.228229	0.0199993	-0.0586206	0.146447	-0.167315	-0.170091	-0.0236151	3.04204	3.37778
-0.129127	-0.0972225	-0.0938614	-0.0241781	0.0314311	-0.291165	-0.522549	2.13825	3.61192
0.0984567	0.273917	0.284694	0.104751	0.0262906	-0.151129	0.129995	3.25797	4.08766
-0.436426	-0.020158	-0.152764	0.0422564	-0.751934	-0.12053	-0.226923	2.40488	3.99912
-0.279524	1.31201	0.0289725	0.057715	-0.0161715	-0.172248	-0.0512974	2.7781	-2.06486
0.111366	1.90186	0.500317	0.0451358	0.394309	0.706176	0.144487	4.56269	-0.830238
-1.32245	0.977627	0.102527	-0.220722	-0.387857	0.376869	0.258344	0.892828	-2.96984
-1.36621	1.19387	-0.0836033	0.158776	-0.340131	0.100065	0.234419	0.764658	-2.94486
0.0203475	1.67511	0.135031	-0.148971	0.235062	-0.125483	0.162175	3.50843	-1.51417
-0.0773679	1.31338	0.00444676	-0.187195	-0.0342827	-0.117108	-0.0753689	2.70225	-2.16839
-0.132645	0.910791	0.00918422	0.0770612	0.054047	-0.0168541	-0.477798	3.82161	-0.305434
-0.0664264	1.09555	0.0986039	-0.0507817	-0.476224	-0.0287432	0.643818	4.09522	0.458779
-0.0151479	0.00141524	-0.212766	0.320048	0.0100852	-0.265834	-0.0446305	3.90543	-0.53396
-0.503439	-0.0295677	-0.132111	-0.934715	-0.13158	-0.231789	-0.170524	3.73283	-0.962232
-0.398099	0.374603	-0.295742	-0.258189	-0.521481	-0.493801	-0.382299	1.67435	0.290572
-0.178954	0.304266	-0.0555937	0.0399429	0.088673	0.0498693	-0.0945003	4.29855	-0.647666
0.253353	0.0609465	-0.108392	0.124809	-0.0471456	-0.119156	-0.400165	3.92431	-0.574904
0.376588	0.42642	0.016574	0.211163	0.109275	0.0612744	0.426267	4.44236	-0.00673135
-0.0310529	0.914893	0.125881	0.121612	-0.0245003	-0.0566191	0.22255	4.5382	0.693864
0.105486	0.904885	-0.0427187	-0.0734765	0.0237007	0.0100666	-0.294689	3.50924	0.386477
0.0224168	0.703081	-0.19024	0.126333	0.0971187	-0.115836	0.223764	3.37872	0.52413
-0.239252	0.521538	-0.165657	-0.00872159	-0.332459	-0.190958	0.458294	2.62412	0.979991
0.119232	0.060182	0.106144	-0.00708888	-0.032033	-0.105193	0.373139	4.4997	-0.152874
-0.920389	0.195903	-0.744546	-0.873255	-0.0929226	-0.148854	0.161875	2.20996	0.49559
-0.159896	0.480196	-0.0826872	0.193669	0.119984	-0.228551	-0.0867034	4.16025	0.311284
-0.190539	1.12817	0.00869991	0.232192	0.0955781	-0.139602	0.392024	3.95009	0.598887
0.0804496	1.80763	-0.0150071	-0.0844672	0.45002	0.0161255	0.138904	1.48783	-0.948747
0.163591	1.47175	-0.0761082	0.0663696	-0.0226813	-0.297706	0.071868	2.63213	0.544767
-0.234042	2.41866	0.0871874	0.0398071	0.248898	-0.0217806	0.259874	2.22078	-2.31229
-0.0866282	1.80528	0.060945	0.282689	-0.453417	0.0322446	0.245896	2.93828	-0.669578
-0.621665	1.723	0.014014	0.0398513	-0.033167	-0.0157606	0.130668	2.49467	0.575718
0.279565	1.4428	0.0222957	-0.105494	-0.131633	0.0898785	-0.00863434	2.99429	-1.35367
-0.211241	1.49394	0.0206332	0.123288	-0.507258	-0.0899256	-0.0705073	2.37292	0.479182
0.359314	1.58079	-0.0519595	-0.150733	0.19237	-0.0247809	-0.0700122	3.38381	-0.946815
-0.1515	1.71612	-0.0853073	0.109616	0.190553	0.180809	0.104382	3.12369	-0.437256
0.332984	1.56064	0.163909	-0.208178	-0.182168	0.26787	-0.0153053	3.97033	-1.73046
-0.108534	1.33613	-0.0814201	-0.111879	-0.620656	0.0159101	0.223828	0.301004	-1.34279
-0.0689794	1.6495	0.200608	-0.104055	0.0172461	-0.026399	0.034562	3.63801	-1.91851
0.202285	2.38877	0.111712	-0.0875671	0.281218	0.217714	0.0135886	3.90923	-1.86164
-0.244305	0.681468	-0.152836	-0.28188	-0.00667422	-0.0311313	-0.0107794	3.5705	-3.04598
0.321758	1.64836	0.278448	0.23558	0.284683	0.07161	-0.228749	1.04674	-0.816578
0.0345855	1.62561	0.252049	0.177291	0.240403	0.235525	0.108486	1.63143	-0.649765
0.152356	1.1763	0.196806	0.207284	0.203378	0.250883	0.0869511	0.972645	-1.74147
-0.504497	0.303049	-0.211148	-0.272796	-0.165729	-0.151351	-0.266302	3.20077	-2.82445
0.353403	2.19568	-0.0213427	-0.121075	0.275907	-0.0205557	-0.043333	3.63634	-1.98671
-0.018849	0.781449	0.30229	0.07828	-0.169873	0.0268433	0.14468	4.21649	-3.19751
0.0638437	2.12282	0.245332	0.175616	-0.0862667	-0.0522967	0.483097	4.57382	-2.21903
0.340683	2.26157	0.0707592	0.157734	0.118439	0.0656686	0.180807	4.85019	-2.51495
-0.0530645	2.37141	0.115995	0.211789	0.186437	0.0295616	0.00140428	4.85596	-2.25216
-0.00596736	1.66944	0.147277	0.19411	0.22222	0.120329	0.0681987	2.45347	-0.78852
0.35197	2.17956	-0.227856	-0.098302	-0.0795156	-0.0580463	0.18594	3.45904	-2.04605
0.0607968	1.7803	0.195131	0.227518	0.231868	0.0334788	0.0588479	1.47026	-0.837979
-0.246811	0.479495	-0.0144298	0.054417	-0.0992691	-0.103561	-0.179041	3.71906	-2.99002
0.347586	0.359438	0.118547	-0.545422	0.295073	-0.320873	-0.0549284	0.177051	6.49293
-0.57669	-0.87497	-0.119726	-0.263476	-0.0783042	-0.630463	-0.063461	-0.301253	4.52459
0.284668	0.146285	-0.0925253	0.0475835	-0.169737	-0.0674303	-0.158194	3.88624	2.07705
0.431072	0.290176	-0.0594927	0.145493	0.101145	0.0378143	-0.0838883	4.44975	2.23878
0.190673	0.647114	-0.0282998	0.192725	0.0561042	-0.093824	0.120655	3.89029	2.60724
-0.0235578	0.342698	0.0547947	0.217108	0.134556	0.142447	0.150172	4.96303	2.01326
0.247789	0.785771	0.0909961	0.0971419	-0.206641	0.0373768	0.483682	1.0929	6.60497
-0.207928	-0.730641	0.0288985	-0.16468	0.171978	-0.498964	-0.0940938	-0.59836	4.77336
-0.0399254	-0.58528	0.0773359	-0.177531	0.0288861	0.0679752	-0.112419	-0.2385	5.23216
0.0967081	0.592228	0.0199418	0.096033	0.0680357	-0.152145	0.0621176	3.68792	2.88856
0.237645	1.03599	0.113476	0.324282	0.140827	0.204229	0.177158	4.16336	3.302
-0.0185337	0.494791	0.0791989	0.202982	-0.163894	0.218509	0.126831	3.20753	2.99168
0.358531	-0.506978	0.0232284	0.10731	0.0366615	0.111794	0.0312682	0.713994	4.72928
0.190062	0.265342	-0.0182164	-0.2249	0.0108473	0.155451	-0.0258765	3.75437	2.49637
0.27845	0.630669	0.119869	-0.546901	0.08086	0.0921104	0.0302822	3.79748	2.92457
0.187897	0.312635	-0.00894348	0.260381	0.0152786	-0.0915652	-0.0843429	2.40863	3.24089
-0.0794394	0.301902	-0.0219573	0.0546503	0.0324601	-0.0777494	-0.206106	3.42515	2.8997
0.161406	-0.0278243	0.0140776	-0.0189385	-0.00132609	-0.135498	-0.624058	4.14038	1.99128
0.0776412	0.628307	0.0309405	-0.355426	-0.374027	0.281641	-0.163799	3.16138	2.68055
0.230924	0.504446	-0.0849386	0.182965	0.0435778	-0.0904923	-0.0115088	3.88078	2.57686
0.323114	0.0735407	0.19925	0.125634	0.0546279	-0.0748116	0.211739	3.94946	2.34388
0.182915	0.329841	0.00530074	0.374089	-0.0962529	0.213143	-0.153422	2.41594	3.09747
0.260284	0.394796	0.0424863	0.196531	0.00785456	-0.101894	-0.084151	3.27673	2.94468
0.171479	0.829881	-0.0422706	0.112265	0.209938	0.157939	0.00531046	0.911421	6.71081
0.199705	0.418347	-0.0188305	0.148087	0.0872065	-0.0324275	-0.334784	3.09513	2.97979
0.107709	0.0474961	0.0130734	0.115495	-0.132157	0.0301735	-0.0486192	4.48814	2.2059
0.0840362	0.892079	-0.0527986	0.120493	-0.0337143	0.0256639	-0.158011	4.17852	2.83812
0.426734	0.130643	0.269471	0.233368	0.081191	0.097628	0.32355	4.50025	2.16895
0.277211	0.34012	-0.00827671	0.127367	0.0777838	0.0652403	0.0682195	4.27807	2.3233
-0.183248	1.03784	-0.00262824	-0.814044	-0.148374	0.168384	0.0274641	3.2267	2.89186
0.185255	0.45568	0.154618	0.092977	0.0482223	-0.168655	0.113122	4.04527	2.49017
0.268017	0.776716	0.00945583	0.104541	0.0753245	0.0317282	-0.0638149	3.41049	2.96274
-0.125858	1.18357	-0.0473589	0.088311	0.0373528	0.413032	0.0441946	3.59463	3.06697
0.14565	0.0994833	-0.0124168	-0.128438	-0.0305561	-0.0569499	0.0848613	2.6483	2.60442
0.139118	0.222835	0.067926	0.172106	-0.0303765	0.192818	0.051693	4.59431	1.88913
-0.0387384	0.40624	-0.0604522	0.167832	0.0861289	-0.0393698	-0.00408189	3.55774	2.98006
-0.195487	-0.493555	0.0157347	-0.253382	-0.0534758	0.0867025	0.22069	0.24001	4.82365
-0.0385361	-0.0987392	0.0134963	0.124631	-0.40241	0.148483	0.00658053	0.15658	5.471
0.149722	-0.0557931	0.237665	0.0658985	0.0560698	-0.107681	0.023054	4.30637	2.22136
0.402442	0.69602	0.210266	0.212368	0.535864	-0.197446	0.0444577	0.302102	6.53316
0.266665	-0.197277	-0.0908174	-0.0409945	-0.504614	0.0948	0.0058329	0.529121	5.45125
-0.0442386	1.29341	0.242269	0.306997	-0.0598651	-0.0508091	0.29033	1.18894	-2.64207
-0.501379	1.25003	-0.0119891	0.129793	-0.0116876	-0.0722423	0.0577087	1.33159	-2.46418
-0.380753	1.40402	0.0063467	0.0935256	0.141766	-0.0691424	0.221343	1.62262	-2.51887
-0.155045	1.2921	-0.227501	-0.266659	-0.00330181	-0.0343567	0.197736	0.638644	-3.24238
-0.212452	1.29816	0.157467	-0.0832348	0.0481724	0.0285458	-0.000405443	1.87549	-3.06723
-0.146898	1.17523	0.259286	-0.213236	-0.0573984	0.0554296	0.142262	1.62679	-3.04402
-0.888627	1.33013	-0.151308	0.259167	0.167689	-0.0792083	0.414813	-1.83064	-4.07895
-0.944414	1.2449	0.168135	0.336393	0.138763	0.344436	0.058882	-0.563931	-3.64627
-0.582639	1.1674	-0.106461	0.0427619	-0.0136076	-0.236075	-0.266606	1.52764	-3.08783
-0.362666	2.30774	0.46365	0.252056	0.339841	0.732798	0.25416	4.24885	-0.916532
-1.25051	1.24841	0.121764	0.256935	0.0194134	-0.0784623	0.568651	0.372426	-2.75835
-1.04408	1.25286	0.016329	-0.188763	0.0045753	-0.0646861	0.143049	1.18781	-2.16441
-1.02001	1.0099	-0.0509946	0.317369	-0.117239	-0.0771209	0.12398	-1.2014	-3.9941
-0.0850306	1.27729	0.0139932	0.0587147	0.0404513	0.187364	0.162936	1.66701	-2.46789
-0.917066	1.13128	0.0275458	-0.112315	-0.161283	0.267275	0.256505	-1.2824	-4.10563
0.361934	1.25603	0.0507241	0.0319727	0.123822	-0.0725084	-0.139405	1.57645	-2.9361
-0.963493	1.50418	0.175352	-0.0304436	0.0024138	-0.00684689	0.305135	-1.73454	-4.22519
0.524093	1.43132	-0.0543565	-0.00528162	-0.0355162	-0.0996013	-0.00500202	0.998359	-3.42054
-0.926072	1.11044	0.04786	-0.123647	0.186851	-0.0388167	0.314102	-1.14909	-3.82045
-0.939744	1.09723	0.0262079	0.0553176	-0.0208011	-0.0770492	0.158682	0.0139209	-3.23821
0.252936	1.6616	-0.0300263	-0.242357	-0.505235	-0.143267	0.0806572	1.49536	1.11737
0.0656917	2.17378	-0.055511	-0.338943	-0.131259	-0.0437224	-0.037709	0.638785	1.55559
0.232315	2.01334	-0.00663914	0.152954	0.285569	0.0118567	-0.181186	2.01533	1.31924
0.469838	1.61725	0.00974558	0.201407	0.0786859	0.0640727	0.057133	2.15837	1.39751
-0.242528	1.47449	-0.061509	-0.192167	-0.741976	0.077491	-0.172882	1.05238	0.410369
0.0218838	1.73518	-0.0111211	-0.182766	-0.467403	-0.106297	0.226533	1.37464	0.877663
0.0581321	1.87302	0.00735387	0.148254	-0.367015	0.0568661	0.186602	1.82442	1.55739
0.616598	1.66892	-0.0862297	0.11364	0.331024	-0.0558572	0.0319518	2.2959	1.47012
0.633722	1.4199	-0.0149606	0.171849	0.357372	-0.0380882	-0.0260013	2.12478	1.76858
0.20806	1.99924	0.175082	0.328972	0.0155281	0.167265	0.0465819	2.11165	1.17703
0.53525	1.73098	0.0175381	0.290577	0.398057	0.0821108	0.232296	2.71663	1.53188
0.675372	1.61146	0.00431631	0.116699	0.327005	-0.0638536	0.202091	2.05182	1.50284
-0.287559	0.00746373	-0.0456867	-0.041797	0.101848	-0.25554	-0.506701	-3.41781	-6.51567
0.0667801	0.953077	0.0205287	0.0807835	0.0964945	0.0623552	0.049034	-3.55656	-2.72872
0.0299591	1.49379	0.39804	0.0770239	-0.10103	-0.0742955	0.762983	-2.3215	-3.21657
-0.347692	-0.102634	-0.306651	-0.129282	-0.46848	-0.161618	0.444279	-3.19478	-5.62153
-0.333436	0.0362485	0.0255086	0.180612	0.125505	-0.0314666	-0.289654	-3.25256	-6.36833
-0.393302	0.955224	-0.00982573	0.184042	0.267098	0.247237	0.0483115	-3.22562	-3.88783
0.317506	0.628397	-0.0336021	0.0855593	-0.543414	-0.395833	-0.313982	-4.43657	-3.78949
-0.925846	-1.20808	-0.732181	-0.379455	-0.873161	-0.487894	-0.515849	-3.68107	-7.1489
-0.542794	0.792236	-0.059938	0.24005	0.0848868	-0.0418887	-0.147279	-3.7715	-3.38077
-0.0711476	0.723547	0.0158652	-0.589225	0.0509418	-0.00767955	0.309294	-3.56546	-3.14406
-0.125218	1.14598	0.196697	-0.191821	0.032132	-0.0793018	0.576865	-3.306	-2.92319
0.480575	0.874789	0.0547455	-0.168148	0.0398652	-0.0504546	0.295814	-3.43007	-3.22353
0.719848	1.63707	-0.011091	0.113966	0.162315	0.193916	0.151079	-2.79037	-3.23692
-0.522997	0.727624	-0.0627631	0.13906	0.170994	-0.15508	-0.00124606	-3.74973	-3.14441
-0.0324295	1.38249	0.060268	0.203234	0.301255	0.13978	0.0876031	-2.94942	-3.60029
0.425314	1.47013	0.0557831	-0.376174	0.496211	-0.0481759	-0.41079	-3.47921	-4.96361
-0.961798	0.373215	-0.130957	-0.378114	-0.874708	-0.45385	-0.50083	-5.07461	-6.30207
-1.13852	1.06707	0.300045	0.119049	-0.166371	0.0611492	-0.27491	-3.75387	-3.04357
-0.0808373	0.713618	0.153445	-0.356307	0.166152	-0.331958	-0.174224	-3.77455	-2.79856
0.332378	1.63691	0.111857	0.37443	0.443569	0.267006	0.232679	-2.24985	-3.35216
-0.8716	0.34707	-0.168077	-0.353697	-0.0394611	0.0380075	0.540611	-4.212	-3.57504
1.1076	1.45258	0.169604	0.0828019	0.45642	0.283159	0.0463078	-2.54658	-3.57532
-0.467358	0.975441	-0.118171	0.141541	-0.161511	-0.00904325	-0.167173	-3.8148	-4.82108
0.528293	0.851385	-0.123375	0.201436	0.0922545	0.0553944	0.0375528	-3.44921	-3.06356
-0.136508	0.622815	-0.289567	0.0742213	-0.0488766	-0.153682	-0.175446	-3.8635	-4.04667
-0.296601	1.4802	0.480491	0.0860557	-0.0164477	0.0803536	1.14117	-1.53102	-2.94236
-1.2426	0.197042	-0.317702	-0.321557	-0.57648	-0.321831	-0.376303	-4.93238	-6.80335
0.0292659	0.891217	-0.0610466	-0.205595	0.0189168	-0.00529126	0.315979	-3.376	-2.96889
-1.03817	1.87771	0.047664	0.310896	-0.355463	0.01373	0.268165	-4.66099	5.29735
-0.965042	1.18989	3.44772e-05	0.0466807	0.0570826	0.128501	-0.000540536	-4.65395	5.24099
-1.26542	0.18668	0.033842	-0.835152	-0.0261708	-0.0507979	0.0705947	-5.11973	4.98907
0.221827	1.18875	-0.0682907	0.091891	0.0702508	0.00601085	-0.0521684	-3.76889	5.56641
-0.122919	-0.621853	-0.0463072	-0.157562	-0.0833068	-0.167489	-0.232134	-5.74384	2.10931
-0.250647	-0.22974	-0.105997	-0.0708815	-0.0666756	0.103781	-0.159952	-4.56875	3.80016
-0.126558	0.626141	0.228551	-0.0723948	-0.223348	0.147231	0.0368217	-3.47915	5.19439
-0.0427971	0.475146	0.127702	0.150907	0.0421375	0.0435627	-0.0121682	-3.15626	5.19861
0.0133371	2.01873	0.145147	0.415772	0.13425	0.0858777	-0.03493	-3.54752	6.41652
-0.161181	0.0566576	0.0633578	0.306553	0.0851911	0.0696976	0.0196624	-3.55844	5.05752
-1.81766	0.396105	-0.2366	0.198545	0.0603467	-0.176069	-0.38337	-4.71207	5.76853
-1.02855	0.553366	-0.0660639	-0.0308471	0.0205971	-0.0539723	-0.114969	-2.01712	6.46117
-0.149257	0.00167136	0.0832173	0.0971296	-0.0399275	0.116138	0.00761609	-3.16127	4.9448
0.51067	-0.180886	0.105129	-0.182661	0.154157	0.061083	0.353333	-3.45662	4.26694
0.0136939	0.269044	-0.12562	0.191633	0.123261	0.0308396	0.0206125	-3.44492	5.15504
-0.191417	0.251103	-0.115514	0.242766	0.113021	0.0541808	0.0142074	-3.15634	5.23735
-0.25772	0.758761	-0.169133	0.297549	-0.00724966	-0.0388963	-0.0608575	-4.22167	4.93681
-0.00628342	1.10439	0.0963129	0.226115	0.034862	0.0852599	0.196711	-3.58022	5.28451
-0.991792	-0.504826	-0.0478504	0.234945	0.382439	0.0755885	0.0178839	-1.0363	5.69471
-1.68323	-0.913208	-0.11556	-0.344558	0.0686609	0.00643889	-0.338834	-1.33449	4.56961
-0.224515	0.0786827	-0.154662	-0.0341174	-0.0022697	0.061872	-0.0979365	-3.91016	5.05461
-0.40508	1.09554	0.00637327	0.116553	-0.342373	0.0349747	0.00900953	-4.22248	5.38945
-1.38782	-0.0560214	0.0752828	-0.00570651	0.0587519	-0.00357279	-0.0404097	-1.46611	6.3697
-0.819635	0.58685	-0.125161	0.0289428	0.0772254	0.0639331	-0.0660533	-4.06687	5.03836
0.650911	0.0304275	-0.0353077	0.259548	0.00889435	0.179228	-0.0240822	5.25656	-4.7167
0.435626	-0.128109	-0.108968	0.237746	-0.0165805	-0.293353	0.305964	4.84614	-5.13584
0.838668	0.0244533	0.106249	0.271694	-0.0155589	0.102978	0.0966973	5.61769	-5.54104
0.657467	-0.037689	0.118205	0.204946	0.00760285	0.339112	0.00121322	5.47862	-5.60912
0.704972	0.0393603	-0.0296352	0.0960759	0.0072978	0.228611	0.0638872	5.4566	-5.42876
-0.234611	1.15022	-0.077002	0.0651633	0.10736	-0.0961519	-0.0589083	-4.80679	5.3858
-0.182562	1.24284	0.109533	-0.449668	-0.115819	0.1256	0.152468	-4.32866	4.95977
-1.09703	1.34438	-0.0710995	0.215028	0.123175	0.0220051	0.260495	-4.43761	5.77991
-1.45651	-0.974379	-0.0891737	-0.0223504	-0.117304	-0.0614926	-0.120208	-1.67814	4.90782
0.205361	1.10263	0.163614	0.562969	0.45656	0.115129	0.0184992	-0.390705	-3.72505
-1.36684	0.241789	-0.265899	-0.449055	-0.290002	0.0729215	-0.303975	-3.91326	-6.19828
-1.73829	0.624731	0.186487	0.439172	-0.0835408	0.145033	-0.238482	-3.49865	-5.88385
-0.355808	0.116289	0.023283	-0.423168	0.241137	-0.138624	0.0192848	-3.33262	-6.5103
-0.806753	0.742288	-0.0416133	0.420569	0.161183	-0.0488168	0.200429	-2.59598	-5.83539
-0.542502	0.0191778	-0.544471	-0.604917	-0.087132	-0.147019	0.0142475	-3.26348	-7.40325
-0.405951	0.479654	-0.244068	-0.514909	-0.0454461	-0.138753	0.0903476	-1.69089	-5.10062
-1.29825	0.581779	-0.0400014	0.344466	-0.116452	-0.0678372	0.232621	-3.55333	-5.93148
-0.350625	0.369921	0.129138	-0.738355	-0.0919857	-0.171687	-0.190553	-2.55944	-5.34211
-0.535248	0.200249	-0.071824	-0.768524	-0.140747	-0.117093	0.0157432	-3.57639	-6.92776
-1.2341	-0.0175498	-0.46255	-0.518607	-0.34151	0.0402904	-0.355649	-3.88574	-6.33262
-0.344011	1.28908	-0.00747308	0.0199675	-0.121263	-0.122512	-0.167445	-1.12408	-4.20803
-0.723259	0.108515	0.000902287	-0.511281	-0.0201539	-0.0775058	0.311505	-3.43731	-6.34186
-2.26734	0.321593	-0.108035	-0.387264	-0.0442193	-0.235241	-0.410919	-4.07099	-6.5632
-0.397658	1.13239	0.0800229	0.368172	-0.0864202	-0.145885	-0.0493947	-1.93584	-4.33583
0.589661	0.950238	-0.0507533	0.427864	0.203651	-0.0521902	-0.0569477	-1.94645	-6.03571
-0.433854	1.09296	0.139601	0.461135	-0.120005	-0.0828007	-0.130053	-0.698519	-4.37358
-0.28092	1.39343	0.10583	0.147344	0.334512	0.0711811	0.164529	1.22447	-3.08657
-0.0486795	0.246493	-0.258461	-0.359956	-0.50731	-0.0326505	0.189477	3.57196	4.40803
-0.244126	0.517282	0.126586	0.131583	0.10083	0.0293954	0.133069	3.81015	4.83711
0.0864811	0.474569	0.27229	0.157862	0.179	-0.0809171	0.0693792	3.76108	4.48372
0.168764	0.463787	0.026702	0.204699	0.172564	0.000317258	0.106354	3.71728	4.72965
0.139791	0.482032	-0.0108263	-0.188166	0.0777628	0.0149629	0.0295958	3.3564	4.59364
0.337827	0.237993	0.322747	0.237391	0.149559	0.134868	0.296288	3.88245	4.12913
0.227585	0.348757	0.312964	0.0510853	0.0966056	0.0836295	0.150531	3.77462	4.32593
0.317397	0.491773	0.321916	0.164347	0.256578	0.0147587	0.00856175	3.76321	4.36481
0.0460056	0.130437	-0.0520136	-0.137401	0.0126307	0.223053	0.119641	3.41891	3.83754
0.264852	0.225179	-0.0266493	0.215861	0.110968	0.308147	0.111771	3.91054	4.42555
-0.121834	0.393819	0.0745897	0.258819	-0.218135	-0.0943291	0.138121	3.9213	5.3298
0.0935678	0.390148	0.0478607	0.182581	0.067571	0.317422	0.107317	3.96935	5.50764
-0.318151	0.425795	0.128579	0.0394208	0.101344	0.0948085	0.010518	3.48616	4.74115
-0.0369726	0.622964	0.0349136	-0.245988	0.103151	-0.0433292	0.239613	3.99201	5.2262
0.0943774	0.47851	0.239574	0.196348	0.0999842	-0.0545174	0.290087	4.02602	5.10168
-0.00977135	0.299586	0.0755189	0.0311331	0.0259229	-0.0406358	0.123959	3.57715	5.14694
0.0947304	0.456355	0.309349	0.0746027	0.17361	0.0415461	0.265895	3.93189	4.98782
-0.00013838	0.433101	-0.0245358	0.210025	0.125639	0.195534	0.113877	3.83935	5.36863
-0.396901	0.645484	0.0488784	-0.378345	-0.0837716	-0.0305662	-0.120802	-3.38109	-2.88917
-0.346586	0.683638	0.046817	-0.357485	0.0920049	-0.0346837	-0.0641226	-3.367	-3.09339
-0.209058	1.14212	0.243396	-0.00314131	-0.0198108	0.0180811	0.187674	-3.33578	-0.890674
-0.385183	1.02294	0.176484	0.17911	0.0239533	0.0442511	0.386168	-3.44136	-1.13947
-0.45367	0.61527	-0.153352	0.340308	0.102871	-0.0980964	0.158415	-2.9243	-3.73916
0.119177	1.14104	-0.00258369	-0.177433	0.0755568	0.073184	-0.0152101	-1.71656	-1.61351
-0.299132	1.1608	0.0736439	0.276415	-0.0282363	-0.102026	-0.141718	-2.18392	-1.83051
0.695294	1.05551	-0.0862566	0.311429	-0.0929654	0.0590043	-0.0816739	-1.67191	-1.77494
0.266945	0.942059	0.0388049	0.353489	0.144845	-0.0128083	-0.00578437	-1.84394	-1.84963
-0.860308	1.23226	-0.0102656	0.182916	0.0237289	0.375562	0.20622	-2.10692	-1.57297
0.350156	1.22771	0.150532	-0.218693	0.0427642	0.0364684	-0.0528129	-2.3277	-1.59116
-0.358822	0.54558	-0.285815	0.310182	-0.12112	-0.0231288	-0.283637	-2.42396	-3.07407
-0.18131	1.10374	0.0936255	-0.058239	0.0892727	0.132618	0.0934362	-2.65219	-1.05654
0.192618	1.83453	0.0475717	-0.363508	-0.346848	0.0942791	0.306286	-4.23612	4.55255
0.0758982	1.84513	0.00949198	-0.234983	0.103982	0.0779748	-0.0888453	-4.35204	4.70999
0.0689772	1.27199	0.0674844	0.0817215	0.112039	0.00339334	0.304477	-4.11698	5.86713
0.042664	2.36684	0.025333	0.192943	0.130442	0.134704	-0.00323027	-4.09577	4.95434
0.0679168	2.45472	0.0322015	0.203283	0.211247	0.175279	-0.0485124	-3.80268	5.19699
0.1074	2.36056	0.121468	0.163045	-0.0394593	0.140893	-0.0797858	-3.84164	5.04351
0.0656127	1.91541	0.159924	-0.287014	0.132932	0.136687	0.0645149	-3.63702	4.86084
-0.0916229	1.4754	0.130559	0.0278318	0.13619	-0.10129	-0.0349841	-4.11613	4.27899
0.176395	2.59972	-0.0331507	0.0941697	0.0647431	-0.0254337	-0.104014	-3.9942	5.51871
0.305961	2.22976	0.127816	0.24153	0.0635544	-0.00390799	-0.0616593	-4.47297	5.1766
-0.224213	1.20176	-0.178092	0.00998223	0.0320314	-0.0512108	-0.144911	-4.65804	3.41694
0.119905	1.84959	-0.104581	0.0814767	0.0251462	-0.0940412	-0.0523983	-4.36593	4.36079
0.0693947	2.42665	-0.0503505	0.126463	0.166087	0.0878605	-0.0664686	-3.98879	6.08174
-0.0709997	2.90393	0.0119675	0.365941	0.157044	0.0739173	-0.0443632	-3.7078	5.83058
0.0660302	2.42253	0.164398	0.0795273	0.0734997	0.116065	-0.00652639	-3.85682	5.64331
-0.005016	1.33471	-0.134079	0.102383	0.0708348	0.0243619	-0.0554085	-4.46882	3.84873
-0.159907	1.87472	-0.0279671	-0.219596	0.062012	0.0916828	0.0111686	-4.4457	4.30325
-0.514915	2.05687	0.177164	0.173498	0.172719	0.167647	0.142502	-3.85819	5.68019
0.214707	1.92467	0.152549	0.19712	0.00975503	0.107698	0.0433247	-4.43286	5.22453
-0.943362	1.15011	-0.104242	0.0854495	0.0646226	0.035921	0.0516733	-4.10214	4.88569
-0.0334972	2.02961	0.00951848	-0.48785	0.113789	-0.0763027	-0.0388233	-4.31588	3.95398
-0.865384	2.06828	-0.102064	0.0170189	0.00576458	0.121132	-0.135809	-4.65946	5.37976
0.0537297	1.73745	-0.111081	0.0201896	0.0931695	-0.00706481	-0.0727734	-4.36872	4.37758
0.00257503	1.96319	0.00349919	0.103778	-0.487097	-0.0293508	-0.126852	-4.02975	4.45991
0.243717	2.28014	0.15833	0.241724	0.187953	0.0656761	0.042952	-4.22598	5.01047
-0.000170162	1.93401	-0.0591337	0.183733	0.187647	-0.0414165	0.0178634	-4.12124	4.80037
-0.145358	1.22678	0.150812	0.0524628	0.00452689	-0.0511506	-0.0293588	-4.84068	3.6443
-0.0686355	1.46153	-0.123995	0.0761611	0.0702124	-0.0986434	0.042167	-4.35667	4.32732
-0.226602	2.50936	0.0019301	0.0400861	0.10582	0.0124764	-0.0643931	-3.77423	6.05324
-0.156455	-3.6247	-0.100971	-0.87866	-0.438271	-0.0648978	-0.656051	-4.03987	-10.484
0.232525	-0.452233	-0.192538	0.0189518	-0.445466	0.0342618	-0.331181	-3.25648	-5.68301
-2.86266	-0.0736064	-0.263749	-0.035445	0.0485045	-0.203881	-0.452116	-5.28279	-4.97898
-0.531873	-2.83734	-0.0737098	0.121303	0.0954229	-0.154105	-0.466024	-3.17836	-7.22276
0.244937	-0.316309	-0.107691	-0.31547	-0.0196937	-0.13036	0.185212	-2.67314	-5.75627
-0.653672	-1.67331	-0.0243807	0.0846984	0.300534	-0.000810688	0.0139808	-4.72598	-7.15286
-0.585482	0.684949	-0.113592	0.117008	-0.0355056	-0.0590573	-0.0070176	-3.00544	-4.69637
-0.345789	-3.95279	-0.0488102	-0.693135	-0.0751702	-0.174184	-0.947651	-6.21411	-10.8307
0.241676	-3.47952	-0.023077	-0.0336629	0.0856297	-0.0636761	-0.738068	-5.81784	-10.1164
-0.260967	-1.17169	0.042378	0.113582	0.0846445	-0.0538976	-0.342398	-3.0998	-6.19255
-0.311989	-0.647472	-0.165623	0.0945538	-0.666541	0.0292567	0.373906	-3.71271	-5.54472
-0.0721744	-0.429809	-0.0997983	-0.0772556	0.0440761	-0.102605	-0.119722	-3.22687	-5.61958
-0.559521	-3.15247	-0.152978	0.0298205	0.0784714	0.156094	0.178172	-4.96576	-7.93268
-0.078229	-0.345456	-0.0993931	0.0136722	-0.0150885	0.0341391	-0.0342922	-2.93386	-5.63396
-0.14431	-2.12307	-0.0163055	0.270683	-0.31341	-0.0724762	0.109386	-3.46386	-9.52312
-0.597699	-3.24543	-0.00895858	0.0846582	-0.702523	-0.306762	-0.854637	-6.32679	-10.3618
-1.68373	-1.8736	-0.104645	0.12305	0.00884388	0.0208309	0.48588	-6.4594	-8.53403
-2.28805	-4.0462	-0.291466	-0.699753	-0.46595	-0.234789	-1.08959	-6.91496	-9.33232
-0.613153	0.96025	-0.0910971	-0.0353107	-0.433374	-0.00117286	0.110536	-3.02724	-4.39974
-0.166772	-0.130657	-0.239213	-0.18624	-0.369231	-0.142719	0.491181	-3.14361	-5.69743
-0.584151	-0.394105	-0.178102	-0.0661326	-0.421442	-0.0189039	-0.236786	-4.22335	-5.26786
-0.681961	0.506117	-0.117533	-0.0328803	-0.490905	-0.14467	-0.451436	-3.62843	-5.19118
-1.55684	0.51372	-0.127243	-0.0146227	0.203857	-0.161994	-0.20677	-3.13047	-4.06895
-0.568368	0.42969	-0.179145	-0.171644	0.0246475	-0.162434	-0.0501436	-0.388682	-1.83178
-0.576893	1.023	-0.0258287	-0.0595956	-0.221594	-0.105266	-0.199792	-1.19863	-4.0019
-0.305194	0.610984	-0.170221	-0.753997	-0.283663	-0.292163	-0.126124	-1.9637	-4.14879
-0.259854	0.889489	0.111459	0.0674259	-0.0353753	-0.0537589	-0.0485074	-0.545791	-3.70998
-0.0363014	1.48721	0.180359	0.143082	0.420951	0.304248	0.40823	0.77572	-2.35841
-0.797537	0.961192	-0.09389	-0.0965654	-0.144406	-0.102008	0.274555	-1.61937	-3.38508
-0.292097	1.07362	-0.0111435	0.22736	0.0201761	0.0277322	0.000208233	-0.705785	-4.15706
-0.524305	0.605844	-0.149766	-0.0769071	-0.111999	-0.20481	-0.286577	-0.893151	-3.47382
-0.0820606	0.912037	-0.0382265	0.460156	0.170896	0.217732	0.0480168	0.262938	-1.55811
-0.455982	1.03917	0.0365881	0.44625	0.045243	0.0978166	-0.00909116	-1.7207	-3.45594
0.692859	0.888261	-0.0525084	0.183204	0.0774022	0.0324896	0.121109	-0.127617	-1.93058
-0.271724	0.338875	-0.0591124	-0.218055	-0.204965	-0.147896	0.123258	-1.82946	-2.9145
-0.319954	0.575032	0.305334	0.111848	0.124532	0.031849	0.193265	-0.230098	-1.7148
-0.582432	0.880034	0.299164	-0.0804935	-0.117625	-0.0203626	-0.14133	-1.87563	-3.59262
0.602841	0.772881	-0.12447	0.374908	0.317904	-0.00240816	0.0148963	-0.451137	-2.26691
-0.30785	0.888672	-0.142418	0.152206	0.0623572	0.0519153	0.224311	-0.156755	-1.39555
0.0766026	0.505569	0.117935	-0.423425	-0.00259027	-0.111631	-0.122845	-1.18401	-3.19336
-0.388776	0.436313	-0.298882	-0.0436448	-0.066597	-0.156302	-0.107435	-1.85352	-3.18858
-0.401677	0.387632	-0.134583	-0.030474	-0.0590779	-0.0205851	0.00198859	-1.6364	-3.41532
-0.848511	0.975138	-0.0513092	-0.0824849	0.0131952	0.00585001	0.148003	-0.788496	-3.13664
-0.431946	0.728044	0.0196089	0.138822	-0.0132209	0.139902	-0.0711338	-0.599231	-1.46328
-0.238148	0.85465	0.350393	0.216715	0.223645	0.209456	0.0824498	-0.105613	-1.21644
-0.195174	0.786858	0.0944068	0.209978	0.168658	0.187004	0.0925196	-0.0574227	-1.20731
0.638567	0.706667	0.146247	-0.0207654	0.127759	-0.0354247	-0.0376147	-0.286906	-1.55332
-0.405736	0.941015	-0.287104	-0.0413724	-0.375417	0.013893	0.214211	-3.74558	-4.45541
-0.0369342	0.576376	-0.126933	-0.503833	0.124275	-0.326552	-0.205752	-4.59213	-4.0723
-0.403113	0.688652	0.0936216	-0.366681	-0.139564	-0.214426	0.253412	-3.75793	-2.80805
-0.280788	1.11701	-0.235918	0.0815089	0.368814	-0.0268662	-0.218473	-3.20949	-4.37747
-0.109401	0.531806	-0.0275642	0.105751	0.0277397	-0.33608	-0.121402	-4.52752	-3.79972
0.44858	0.922356	0.150794	0.194335	0.305351	0.0837404	-0.211642	-4.2194	-4.22672
-0.71414	0.542346	-0.268949	0.254062	0.0176896	0.0106559	-0.161236	-4.86645	-5.46508
-0.845095	0.495363	-0.330661	-0.390081	-0.0777988	-0.057629	-0.235532	-4.63231	-6.5498
0.326264	0.56328	-0.131584	-0.0169679	-0.0461652	-0.111357	-0.170408	-4.58822	-4.53813
-1.16023	0.267552	-0.127198	-0.140808	-0.117681	-0.296514	-0.247921	-5.11948	-6.73876
-0.159573	0.857567	0.0356069	-0.586074	-0.132576	-0.139536	0.234136	-4.46498	-4.88587
-0.777687	1.24334	-0.0281924	0.308782	0.16781	-0.0261533	0.634503	-3.23251	-1.98571
-1.124	0.785649	0.019773	0.146043	-0.0156746	-0.0130228	-0.280947	-4.35562	-3.55592
0.42616	0.800172	-0.109291	-0.0398618	-0.773688	-0.0495205	-0.12414	-4.90834	-4.87093
-0.487342	0.507297	-0.301711	0.23355	-0.412274	0.00936827	0.385175	-4.21769	-4.05911
-1.21437	0.923258	0.027577	-0.0937551	0.0067267	-0.165494	-0.302258	-4.08687	-4.18774
-0.558497	0.567056	-0.111732	-0.109587	-0.474678	-0.175322	-0.262912	-4.685	-4.29976
-0.743872	0.735462	-0.205956	0.0877032	-0.132982	-0.0730154	-0.21608	-4.28328	-4.49188
-0.25259	0.586789	-0.0321991	-0.142379	0.0395063	0.0910147	-0.205532	-4.22499	-4.20986
-0.365894	1.03044	0.0413312	0.21948	-0.0424334	0.00306635	0.640146	-3.80721	-5.39356
-0.59458	1.01809	-0.0515872	-0.0290652	-0.136475	0.020344	-0.184661	-4.86712	-5.58116
-0.663089	0.541612	-0.399077	-0.186367	-0.140988	-0.139991	0.321763	-4.52808	-4.46753
0.0562357	0.893824	-0.0637794	0.176727	-0.120401	-0.057251	0.58523	-4.16437	-4.36407
-0.367929	1.5537	0.482776	0.213402	0.0291556	0.131957	0.0529461	-3.65597	-3.24749
-0.822598	1.02824	-0.234435	0.212664	0.0486597	0.119435	-0.291966	-3.5839	-4.47975
-0.390587	0.866306	-0.367268	0.257606	-0.523718	-0.0360157	-0.21056	-3.7764	-4.69173
-0.277792	1.32618	0.0121334	0.294577	0.279966	0.0025852	0.0467797	2.02792	-2.5458
-0.053476	0.0852817	-0.278044	-0.284937	-0.0600423	-0.323085	-0.190417	-1.63248	-4.9111
-0.359477	0.941743	-0.0956583	0.189971	0.056435	-0.162809	-0.132242	0.658326	-6.40851
0.898198	1.51718	-0.0353683	0.260861	0.144701	-0.0137137	-0.0468044	2.06729	-2.17027
0.00925607	1.51579	-0.114301	0.344064	0.262311	-0.128132	0.316848	2.15121	-2.37359
0.603773	1.43758	-0.0346048	0.0615255	0.217211	-0.146481	-0.0928239	2.2323	-2.30034
-0.271239	-0.245938	-0.111829	-0.159772	-0.282464	-0.0653398	-0.102784	-2.46396	-5.68505
0.856111	0.897801	-0.00187902	0.100091	0.299658	0.0284548	0.0112372	1.93543	-2.02377
0.730961	1.5782	-0.129361	0.265474	0.231508	-0.0288008	0.0537422	2.00973	-2.00386
-0.170973	1.62875	0.361696	-0.0285473	0.148864	0.00280998	0.195907	2.42543	-2.39167
0.507136	1.61198	0.00396782	-0.0620209	0.0124241	0.431536	0.230903	2.11622	-1.83982
-1.41577	0.35063	-0.0554281	-0.210442	-0.25136	0.0608	-0.0639368	-3.72777	-1.75201
-0.414652	-0.509851	0.026512	-0.0206095	0.0379785	0.137647	-0.041683	-3.72408	-8.2448
-0.852875	0.734154	-0.124548	-0.309952	-0.469222	0.00235052	-0.196822	-2.06433	-1.97914
-0.590414	-0.401377	0.00728871	-0.569844	0.0650076	0.155395	0.196138	-2.5471	-7.40499
-0.505518	0.948234	0.0214144	-0.0492176	0.0351311	-0.0157074	0.358932	-1.06998	-4.32145
-0.865677	-0.675329	-0.20483	-0.0682749	-0.142806	-0.0265083	0.200114	-2.62102	-7.67672
-1.28326	-0.00820485	-0.162584	-0.284764	-0.38441	0.0877585	-0.241156	-4.3192	-3.18997
-1.65893	-0.146051	0.272518	0.302519	-0.00851162	-0.144335	-0.274467	-2.46677	-6.75145
-0.587131	-0.272672	-0.0976719	0.0110741	-0.00845663	-0.0110222	0.0429083	-2.33249	-6.12645
-1.02836	1.55614	-0.0251768	0.213028	0.0654968	0.374623	0.401839	-1.52397	-2.43494
-1.52014	-0.200934	-0.0537948	-0.224133	-0.134366	-0.14607	-0.0289819	-4.4345	-2.76228
-0.764419	-0.517344	0.16877	0.233298	-0.00443773	0.0744669	-0.137792	-2.13968	-7.31097
-0.785031	-0.744413	-0.18234	-1.32059	-0.115399	-0.226237	-0.604635	-3.31905	-9.18687
-1.13247	0.767897	-0.0478071	0.0120894	0.00328481	0.127283	-0.0238933	-2.37389	-1.56703
-0.894771	-0.370849	0.0143398	0.169111	-0.0276121	-0.0724083	-0.119355	-2.4208	-6.91365
-1.71391	-0.326518	0.048052	-0.224901	-0.0041194	-0.170316	0.08773	-4.3269	-2.71649
-0.719734	-0.411426	-0.00262373	-0.030305	-0.0274061	-0.117987	-0.166477	-2.3604	-6.38742
-0.239611	0.0198459	0.0372335	0.479241	0.299752	0.319899	0.239227	-4.31627	-4.32216
-0.199421	2.08426	0.00837492	-0.288322	-0.227752	0.0229942	0.312041	-0.915328	-3.78579
-0.216531	1.005	0.0823534	0.0919733	0.0101886	0.0142933	-0.190145	-2.26076	-1.39756
-1.58423	0.100227	0.030083	0.155238	0.131243	0.213018	0.59251	-4.46859	-2.20388
-2.20306	-0.137986	-0.184182	-0.161854	-0.2799	-0.0431086	-0.404249	-4.49798	-2.7104
-1.32827	0.206382	-0.104233	0.0142592	0.0276631	-0.199126	-0.281636	-3.217	-2.27167
0.109562	-0.399778	-0.0839517	-0.117317	-0.260664	0.210524	0.245374	2.56312	2.35287
0.194799	-0.456921	-0.0672041	-0.00518949	-0.0178726	-0.136494	-0.0914854	3.10025	2.59673
-0.761899	0.109913	-0.0932822	-0.383556	0.0638614	-0.322703	-0.17047	1.70248	1.23619
-0.189612	-0.387747	-0.152	0.117332	-0.0317641	-0.267233	-0.364592	1.99291	1.99986
-0.205633	-0.306057	-0.064251	0.154282	-0.00306365	-0.22842	-0.0908471	2.39759	2.51774
0.0516694	-0.320018	-0.00217795	0.0147255	0.129832	-0.16583	0.117682	2.23485	2.35991
0.0694904	-0.32886	-0.0714058	0.16583	0.075325	-0.152927	-0.228728	2.13605	2.06147
0.140068	-0.442551	-0.0497402	0.0981586	0.1142	-0.237787	-0.121892	2.57882	2.08738
-0.693817	0.588111	-0.474273	-0.47438	0.0106065	-0.0122681	0.196799	3.12241	3.06341
-0.297846	0.222096	0.258007	-0.505276	0.0890533	-0.0891562	-0.0772623	2.16323	1.42598
0.294658	0.915574	0.233891	-0.337585	0.251396	0.0139187	-0.0458724	2.42699	2.31853
0.19994	0.601688	0.212507	0.0411445	-0.0230294	-0.155772	-0.228717	2.59763	1.79403
-0.00554515	-0.0442725	-0.0308603	0.157248	0.0908013	-0.192829	-0.255804	0.823766	1.65497
-0.411036	0.0342113	-0.134077	0.203752	-0.010486	-0.0407974	-0.217161	0.793217	1.40262
-0.110041	1.25612	0.0285682	0.26729	0.171255	0.0336248	-2.3861e-05	2.97918	3.2528
-0.0429938	-0.0369705	-0.100536	0.184302	0.0309438	0.0776265	-0.114472	1.43282	1.36757
0.135627	-0.0898082	0.0233527	0.0577736	0.0523395	-0.116378	0.177122	1.52657	1.31369
-0.168944	0.607298	0.0135186	0.0711513	0.100897	-0.0179209	-0.0735745	1.74796	2.11035
-0.30435	0.675847	-0.0629391	0.0377832	-0.0302782	-0.103162	-0.373002	2.89124	2.37306
-0.316452	0.177773	-0.189163	-0.0625576	-0.0432209	-0.256385	-0.457339	1.25978	1.08856
0.227927	1.47687	0.271983	0.0804947	0.0200523	-0.100794	0.316198	2.40128	2.61578
0.298676	2.6071	0.29238	0.509663	0.171131	0.127412	0.960523	4.87157	5.19277
-0.353416	0.630158	0.144671	-0.62128	0.0587047	-0.160477	0.152207	2.76689	1.23861
-0.426633	0.0127004	-0.29813	-0.215185	-0.104751	-0.280524	-0.665823	0.801156	0.558484
0.0465178	1.07958	0.00633651	0.0942137	-0.178272	0.0283203	0.902701	3.47445	3.56628
-0.046061	0.91882	0.0375468	0.0563568	-0.216976	0.423005	0.431418	2.26048	3.15337
0.218576	0.740775	-0.0117084	-0.504639	0.0143218	0.0986704	-0.0859082	1.9076	1.94269
0.287833	0.688633	0.229582	0.0327992	0.0251806	-0.0221762	0.0554716	2.28471	1.8776
0.167742	1.46904	0.0633509	0.484696	0.136423	0.117767	0.0996879	3.05275	3.17191
-0.0232825	0.0384894	0.00578131	0.097877	0.0917913	0.0856066	-0.260155	1.38769	1.46592
-0.109202	-0.0969955	0.0289895	0.0930579	0.0890596	0.0183406	0.157652	1.73604	1.4593
-0.0506773	-0.111502	-0.192363	0.040185	0.0106446	-0.267372	-0.123023	0.94508	1.30928
-0.34486	-0.330434	-0.207558	-0.326048	-0.598036	-0.359903	-0.311899	0.415836	1.32532
-0.390558	1.23279	0.101702	0.345253	0.0774843	-0.0160995	0.472924	4.06576	4.67119
-0.00500371	0.927189	-0.191068	-0.171089	-0.0431869	0.112501	-0.0518037	2.06397	2.50042
-0.086832	1.80872	0.268233	0.29155	0.0363973	0.0726129	0.834277	4.07876	4.26113
-0.156314	0.109683	-0.0375429	0.186489	-0.00894296	-0.287398	-0.160587	2.34993	1.18842
-0.433997	-0.118497	-0.0423937	0.0537841	0.0592586	-0.330546	-0.330608	0.987572	1.90722
-0.0372658	-0.353857	-0.2883	-0.177152	-0.0659955	-0.309578	-0.58252	0.429281	0.916573
0.170943	0.480458	0.0481049	0.112154	0.079186	0.0796378	0.197004	1.78202	1.72553
-0.0612025	-0.0288878	-0.0310693	-0.235013	0.0815495	0.0598878	-0.261469	1.10316	1.63166
0.231126	0.423413	0.363544	0.136626	0.0162185	-0.0805849	0.263749	2.39162	1.4588
-0.142358	0.385173	-0.169221	0.0298189	-0.0395655	-0.10877	-0.185441	1.44708	1.67723
-0.19101	0.766901	-0.153126	-0.0395517	0.00335005	0.156877	-0.141475	2.27901	3.29731
0.0169932	-0.0966735	-0.129195	0.0253448	0.055136	0.00648319	-0.306476	0.937711	1.39061
0.0321008	0.306546	-0.0434048	0.215776	0.00798056	0.10483	-0.031703	4.85142	0.800855
0.143979	-0.0126864	-0.154604	-0.167565	-0.0408809	-0.1404	-0.213788	-2.79703	2.56978
0.10148	-0.0191245	0.437201	-0.495026	0.115138	-0.00193652	0.201632	3.58446	1.03333
-0.0330323	-0.28914	-0.0451952	-0.250127	-0.061151	-0.327336	-0.289451	2.31594	0.321021
-0.0367138	-0.332104	-0.0656542	0.124563	-0.0863361	-0.138631	0.145254	3.11528	1.11747
-0.288939	-0.355881	-0.0835144	-0.0412826	-0.0232793	-0.208105	-0.188804	3.05953	0.86218
0.0965317	-0.0141155	0.463261	-0.426368	0.145572	0.0113134	0.190223	3.57805	1.06154
-0.465665	0.118862	0.0371646	0.320737	-0.201692	-0.0133945	0.658719	3.79542	0.891968
0.0980231	0.223845	0.0635184	0.117303	0.10294	0.0580043	-0.0541879	3.37789	0.295108
-0.367782	-0.334464	-0.176261	-0.512681	-0.627913	-0.126779	-0.155494	2.69961	0.179608
-0.419343	-0.0345359	0.270802	0.120281	0.0618138	-0.055107	0.185016	3.44655	1.25275
0.399642	0.774506	-0.0323936	0.308131	-0.109958	0.0857673	0.300472	-2.04389	3.59498
0.167801	0.341024	-0.198318	0.119193	0.122237	-0.0881874	-0.0425632	4.66212	-0.268343
0.153257	0.502393	-0.00506092	0.221097	0.126187	0.0575502	0.159673	4.30287	0.702442
0.0675616	0.71319	0.0841466	0.17856	0.340571	0.137574	0.020705	4.21719	0.770183
0.101521	0.485996	0.0215576	0.0454314	-0.124793	0.440459	0.531143	4.30641	1.98042
-0.0447831	0.316629	0.0923929	0.204373	0.184678	0.0294341	-0.546913	3.75732	1.55209
0.282421	0.608861	0.675348	0.0970284	0.382798	0.125969	0.194131	4.04674	1.71381
0.0428082	0.0285654	-0.276389	-0.343133	0.129008	-0.187828	0.0961037	3.38727	1.45219
0.173321	-0.0402669	0.170397	0.138573	-0.0950696	-0.124707	0.175102	3.5782	1.26131
-0.112519	-0.291925	-0.116431	-0.152746	-0.0538945	0.149992	-0.0481431	1.89645	0.903502
-0.081488	-0.245179	-0.431679	-0.484461	-0.376015	-0.164148	0.135571	2.10591	0.590573
-0.0891662	-0.129987	-0.125474	-0.614076	0.0612321	-0.0830588	-0.028076	2.1581	0.710285
-0.0534623	0.12459	0.0748235	-0.295476	-0.307942	0.406944	0.053162	2.35943	1.59393
0.102849	-0.0817659	0.482728	0.126198	0.0745137	-0.135069	0.0335744	2.45208	0.956411
0.160351	-0.0183633	0.304303	0.107687	0.0380897	-0.213864	-0.0578018	2.30788	0.989471
-0.0970291	0.336072	-0.117516	-0.485811	-0.197989	-0.131246	0.168784	-2.65811	-4.90562
0.381004	-0.26361	0.0161981	0.17073	0.224059	0.230636	-0.0680752	0.334717	2.07343
0.0811338	-0.253501	-0.108255	-0.0460468	-0.118221	-0.224299	-0.279949	-0.658493	1.30145
0.0506667	-0.0548346	-0.0760761	-0.125851	-0.0258042	-0.207458	-0.297939	5.20253	-0.38194
0.117273	-0.219746	-0.258196	-0.164595	-0.0840935	-0.26827	-0.390374	3.98233	-0.956077
0.153359	0.176749	0.256817	-0.163914	0.104475	0.0504493	0.309079	5.24883	0.282
-0.0115957	-0.0115886	-0.115041	0.18867	0.0703997	-0.355217	-0.18414	4.31184	-0.150337
0.217657	0.113527	0.0101525	0.151048	-0.00586991	-0.102052	-0.105396	4.86994	0.165048
0.0706197	0.225302	0.247178	0.0198924	0.0557174	0.00663333	0.160918	5.03663	0.62755
0.461321	-0.240537	-0.0670172	0.107468	0.119546	-0.424423	-0.203409	4.82525	-4.94381
-0.215551	-0.292445	-0.160084	-0.31112	0.159639	-0.0465988	0.0998876	5.94704	-1.8124
0.000351975	0.0447876	-0.221259	0.0625159	-0.133116	-0.4108	-0.664254	4.59092	-1.54829
0.159142	-0.49324	-0.150419	0.12597	-0.0491865	-0.104921	0.0514136	5.45448	-2.78314
-0.0222762	0.246412	-0.110897	0.132337	0.0402114	0.0231306	-0.0864571	4.66881	0.1337
0.308007	0.368589	0.0900207	0.167028	0.195079	0.216541	0.192359	5.23952	0.66205
0.00800388	-0.174139	0.260647	0.195605	0.0718835	-0.0990833	0.267165	6.09778	-0.72231
0.167704	0.315191	-0.0536052	-0.160642	-0.294764	0.0670666	-0.0562601	4.8157	0.470352
0.214453	-0.331781	0.00232184	-0.0246499	-0.0901235	-0.344566	-0.428291	3.74853	-0.571295
-0.129391	-0.15234	0.02394	0.214931	0.0749993	0.0284263	-0.0193631	5.80111	-0.538163
0.271398	0.401044	-0.107327	0.181105	0.0845874	-0.0502495	-0.0306982	5.03943	0.806955
-0.0559756	-0.103345	-0.172437	0.0766253	-0.0269789	-0.29586	-0.176301	3.93464	-0.767472
-0.0603759	0.161946	-0.0203705	0.174817	0.0236184	0.0668913	-0.0952059	4.64555	-0.68682
0.168505	-0.375717	-0.0854476	0.184405	-0.114149	0.276217	-0.0819986	5.49679	-2.516
0.356622	0.0653767	-0.0138371	0.107893	0.109172	-0.00242036	-0.035043	4.36423	-0.195185
0.150034	0.54458	-0.17775	0.096078	0.0525242	0.0551162	-0.227257	-1.7283	1.84692
-0.0815226	-0.424108	-0.0944751	0.253766	-0.212225	-0.00752798	-0.183471	0.106531	1.54801
0.274712	-0.0466292	-0.0376618	0.227223	0.0257135	0.221654	0.0687459	-0.0605048	1.9383
0.132201	-0.421337	-0.00112376	0.00245835	-0.380117	-0.156831	-0.212363	-0.159524	1.73463
0.132181	-0.432717	-0.144373	0.0639076	-0.0518206	-0.20834	-0.0159292	-0.322251	1.51819
0.247007	-0.466757	-0.130141	0.043457	0.0648359	-0.130944	-0.0634962	-0.870748	1.20286
0.186176	-0.366078	-0.140664	0.0657682	-0.0101749	0.0849112	-0.204738	-0.150203	1.33967
0.097794	-0.372146	0.0136462	0.0678828	-0.498397	0.102754	-0.0959617	0.607947	2.04658
-0.104625	-0.524941	0.279743	-0.0113979	0.0632033	-0.0627251	0.0624008	2.00822	1.50886
0.256228	-0.408402	-0.207353	0.0273071	-0.00689139	-0.230955	-0.218418	-0.363901	1.68569
0.133343	0.0565078	-0.231639	-0.654103	-0.202274	-0.0953444	0.177147	0.28544	1.11127
0.242213	-0.0810274	0.264652	-0.237413	0.0267455	0.0648933	0.180841	-0.0384623	2.2017
0.243393	0.646035	0.35477	-0.173221	0.234317	0.0423408	0.315999	1.58663	3.06515
0.278873	-0.0851091	0.221734	0.0269115	0.0719915	0.158661	0.173738	-0.410363	1.6824
0.452232	0.79304	-0.0220366	-0.294492	-0.178732	0.0405277	0.259701	0.870397	3.41831
0.276593	-0.591359	-0.0311067	0.0386088	0.00814182	-0.161457	-0.167964	-1.66969	1.46946
-0.650998	0.428554	-0.165585	-0.099319	0.0951824	-0.0289938	0.080284	2.68458	1.8424
0.133449	1.28517	0.0291828	0.327702	0.202086	0.147302	0.0446504	0.663233	6.93953
-0.0496828	1.75766	0.108163	0.0867752	0.163952	0.137365	0.0878157	-3.69311	5.62512
-0.949844	1.66627	-0.0515881	-0.0246293	-0.444342	0.310172	-0.171646	-0.970525	7.3842
-0.278458	1.09674	0.0400405	0.162752	0.10278	0.0813089	0.238334	0.341406	7.02929
0.263272	0.630727	0.112688	0.102034	0.0807249	-0.0423914	0.313053	-2.20528	2.79372
-0.939725	1.75409	-0.0630451	0.134952	0.157869	0.2302	-0.0582675	-0.408303	8.27961
0.363448	1.5745	0.0188814	0.0987722	0.0952043	0.162151	0.26541	-1.17708	6.90485
-0.449788	1.87702	0.0494766	-0.273689	-0.231396	-0.264918	0.0749133	-1.60243	6.94599
-0.583908	0.95588	0.0965281	-0.403854	0.0712125	0.172408	0.0316304	-1.44063	6.73365
-0.37325	0.795147	-0.13669	-0.0873596	-0.0613912	-0.0712484	-0.149133	-1.90735	6.44551
-0.579301	0.219934	-0.182245	0.0572829	0.012164	-0.0395823	-0.039565	-1.49299	6.59005
-0.604547	0.85288	-0.0134318	-0.0246867	0.0617131	0.112718	-0.113279	-2.22235	6.72782
-0.34535	1.63685	0.0608806	-0.216287	0.114099	-0.00120504	0.0976975	-1.58012	7.26271
0.417111	1.22732	-0.0614352	-0.0469616	0.0984618	0.0443486	-0.1292	-0.737043	1.07659
0.270804	0.363098	-0.174138	0.0652697	0.0171816	0.0075632	-0.199166	-2.49247	2.68628
0.456758	1.22052	-0.115651	-0.0513537	0.102608	-0.0862049	0.0238525	-1.02171	1.59763
0.0205081	0.573821	0.0721588	0.029452	-0.0420081	0.0394592	0.234524	-1.69966	2.17352
0.360522	0.655642	0.174335	-0.117672	0.0286762	0.0123076	-0.0439369	-2.15128	4.16078
0.180078	1.02267	0.0296028	0.0639219	0.0436851	-0.0334576	-0.0619731	-1.6124	2.49739
0.213128	0.509453	-0.11246	0.217099	0.00832135	-0.00171067	-0.213713	-1.7169	2.26217
0.204375	1.09529	0.0404273	0.214406	0.112206	-0.0809309	-0.00449926	-1.98154	1.943
0.252282	0.769828	0.100635	0.254393	-0.129129	0.0042824	-0.0939766	-1.50581	2.23405
0.263386	0.423507	-0.0785333	0.202573	0.0579383	0.00718673	-0.0897965	-2.20067	3.29368
0.226205	1.173	-0.161258	0.060849	-0.027316	-0.231416	-0.166226	-1.97751	2.31037
0.08674	0.558327	0.0678144	0.078964	0.0280583	-0.0124868	-0.113642	-1.71005	2.12208
0.300301	1.15097	-0.0465476	0.0843677	-0.003865	-0.0115391	-0.0986886	-1.99592	-1.15515
0.33229	1.41408	0.028889	-0.0711667	0.0729027	0.154164	0.00971641	-0.775153	2.00765
0.0950286	0.0694255	-0.182002	-0.229659	-0.0247726	-0.0534333	-0.240679	-2.65198	2.56755
0.0222105	0.578637	-0.213082	0.0675036	-0.00426503	-0.0223699	-0.222327	-1.825	2.04261
0.321169	1.39504	0.0980217	0.037859	0.0825441	0.0634362	0.0980072	-0.826997	0.309458
0.283131	0.573392	0.181493	0.135301	0.055346	-0.132615	0.00353841	-2.76329	3.08205
0.462449	0.927101	0.0581207	0.0551338	-0.201317	-0.00527029	-0.039615	-0.633026	1.97962
0.347199	0.401295	-0.132654	0.136568	0.106194	-0.018702	-0.00811233	-2.71164	3.18154
0.100002	0.119269	-0.176987	-0.236575	-0.0384896	-0.0626806	-0.116154	-2.65814	2.87999
0.373284	0.812499	-0.0448441	0.163053	0.122857	0.020347	0.0301943	-0.879603	2.1062
0.268264	1.13201	0.0448339	0.220787	0.0845483	-0.020914	-0.0210203	-0.788999	1.48907
0.405875	0.205447	0.168372	0.150133	0.00742883	0.0537298	0.337062	-2.58497	3.2413
0.352718	0.788386	0.0891105	0.202397	-0.00711825	0.0272746	-0.0481243	-1.26601	2.15036
0.376574	0.85083	0.185401	0.157405	0.118697	0.139492	0.0320451	-2.35424	3.52525
0.236571	1.41704	0.0762878	0.237597	0.0475961	0.0127407	-0.0549802	-0.33599	1.27874
-0.177425	-0.143778	-0.166002	0.361008	0.0555454	-0.00620881	-0.147951	-3.91654	2.23946
0.0953999	0.674705	0.0917182	0.0246283	-0.000665523	-0.0365389	0.313931	-2.11555	3.84371
0.221157	1.51099	-0.0166582	0.446593	0.0856897	-0.0140584	0.0098454	-0.551567	1.81913
-0.0533015	0.865637	0.0872236	-0.0304589	-0.3514	0.0323059	0.286374	-1.89388	6.54085
-0.982251	0.710746	0.0756333	-0.947284	0.0690822	-0.111907	0.0600975	-4.71957	4.94923
-0.10452	1.05904	-0.046926	-0.247802	-0.610738	0.0476327	-0.205754	-4.19643	4.5635
0.230802	0.979588	0.0505627	0.178371	0.184537	0.0175442	0.0419651	-1.2489	6.27195
-0.44411	1.7209	-0.0828751	0.298914	0.165869	-0.0804076	-0.126292	1.32329	-5.79348
-0.591793	1.88054	-0.00929302	-0.0977965	-0.376133	-0.121379	-0.0733273	0.499107	-4.11097
-0.597547	1.49551	-0.0465453	0.103691	-0.291972	-0.0206598	-0.237206	0.629971	-5.54677
-0.537452	-0.237595	0.232498	0.130427	0.0688567	0.00284257	0.298666	-1.75612	-6.77022
-0.42616	2.3543	-0.0100925	0.00205693	0.0870309	0.0248614	0.173208	0.980841	-1.66599
-0.351864	-0.0469318	-0.0286046	0.0986807	-0.0525717	-0.00606096	-0.0334226	-1.73793	-6.92398
-0.250451	2.88104	0.0565043	0.134477	0.301522	0.1914	0.303128	0.797237	-0.622436
-0.556317	-0.49759	0.0704612	-0.561282	-0.0318265	0.0905555	-0.155691	-1.74712	-8.06781
0.168448	1.66741	-0.0162883	-0.0230042	-0.411354	0.156811	0.153295	0.330695	-4.84313
0.201132	-0.362331	-0.123365	0.0393692	-0.107492	-0.405717	-0.15092	-2.03366	-7.67904
-0.501116	0.112018	-0.0611667	0.100922	0.00308021	-0.00598046	0.191965	-2.03732	-5.94483
0.618004	1.53296	0.0530101	-0.0720739	-0.254105	-0.113099	-0.00850249	0.346476	-5.42249
-0.440886	0.853776	-0.125631	-0.192321	-0.243858	0.04204	-0.134791	0.517747	-2.97919
-0.151706	0.669959	0.0184809	0.194527	-0.117013	0.175376	-0.196377	-2.62839	-4.58891
-1.66525	0.799523	0.177636	0.252551	-0.0629001	-0.108845	-0.230752	-2.91126	-4.85
-1.02124	0.673281	0.289306	0.257297	-0.0119894	0.0344778	-0.241218	-2.71838	-4.7118
0.432659	0.474344	-0.0357217	-0.342492	-0.434819	-0.116814	-0.140874	-2.46243	-4.82378
-0.512684	0.565979	0.0221666	0.326939	-0.141179	-0.0769623	0.0766237	-2.7414	-4.7483
0.571995	0.638966	-0.259783	-0.280282	-0.394687	-0.222339	-0.0937386	-2.56686	-4.6845
-0.229985	-0.269378	-0.236763	-0.100075	-0.189514	-0.266619	-0.231473	1.42445	3.44882
-0.283756	1.94916	0.0672636	0.168566	0.222144	0.201455	0.335127	0.341459	7.82785
-0.196387	0.272531	0.0120395	-0.152938	0.0589566	0.292803	-0.0994633	2.04269	2.752
-0.104772	-0.353092	-0.0872691	0.0498576	-0.371277	-0.229378	-0.188761	1.6586	3.8199
0.359601	1.12571	0.141172	-0.0321983	0.309501	0.0261049	-0.0672605	1.28172	7.10557
-0.0728554	1.42342	0.0288134	-0.130297	0.151647	0.134206	0.166783	2.43152	5.52531
0.0982293	-0.373099	-0.109944	-0.0502503	0.0485268	-0.0385948	0.0647131	1.67411	3.45358
-0.348446	0.185215	-0.0987797	0.109489	0.0402276	-0.0947363	0.0115172	1.93663	3.09309
0.0907312	1.13479	-0.0614529	-0.0213693	-0.435239	0.0401767	-0.020654	0.700247	6.94304
-0.0240501	-0.121801	0.0201078	0.0603559	0.0929518	-0.0787369	0.0168602	1.98741	3.99006
0.130116	1.15105	0.0401108	0.128821	-0.0501946	0.0620163	0.267343	1.05362	7.38437
-0.0791679	-0.260186	0.0280952	0.0184402	-0.189204	-0.164005	0.0895865	1.61241	3.74183
0.408284	1.91761	0.144892	-0.116383	0.400109	-0.125397	-0.132397	0.29951	7.46539
-0.143385	-0.0330456	-0.102866	-0.151354	-0.124301	0.0380254	0.218736	2.18676	3.62774
0.00388016	1.19427	0.00116104	0.074839	0.151697	-0.00177005	0.175676	1.56468	6.91798
0.246559	0.95179	-0.0293959	0.0577338	-0.622151	-0.206111	-0.131134	1.12669	7.35443
-0.0701556	-0.233746	0.0602318	0.0143463	-0.314338	0.228623	0.0457824	2.19863	3.81112
0.113591	1.06286	-0.0194012	0.118098	0.174625	0.00244853	0.0324988	1.03685	7.25427
-0.199191	1.32404	0.190455	-0.478383	-0.112235	0.298704	-0.00988166	1.2039	-5.65233
-0.279288	1.04196	-0.12457	0.113459	0.206408	-0.0862622	0.181188	0.768831	-5.46387
-0.25254	1.15419	0.234323	0.121685	-0.0505235	-0.0433104	0.00669824	0.803002	-5.22922
-0.473477	1.10289	-0.0748822	0.0975762	-0.0603197	0.194401	0.126999	0.87135	-5.35668
-0.394665	1.52964	-0.136623	-0.0772888	-0.472945	-0.115601	-0.303274	0.42996	-5.6551
-0.490776	0.403287	-0.440781	-0.10576	-0.672686	-0.203726	0.0928334	0.331924	-4.31462
-0.424119	1.29383	-0.0518049	0.178798	0.0381679	-0.141812	-0.0435298	1.05238	-5.42004
-0.202198	0.840509	0.0210938	-0.0601894	0.0207045	-0.0911884	0.0689608	0.873639	-3.0341
-0.224782	0.611955	0.0397073	-0.204616	-0.449188	-0.0913397	0.165954	0.322902	-3.84964
0.0416487	1.29677	-0.0655549	0.304107	0.244749	-0.0400433	0.24024	1.50115	-5.28354
-0.241613	0.972645	0.0339389	0.156004	-0.376354	0.177034	-0.0242455	1.10452	-4.96241
0.290117	-0.122639	0.0976666	0.013206	0.202254	-0.0181887	0.00570103	-1.85487	-0.351158

## Sheet: Metadata
Parameter	Value
Base_value	41.0796
N_observations	1983
N_features	9
